# Supplementary material for: Target Identification Using Homopharma and Network-Based Methods for Predicting Compounds Against Dengue Virus-Infected Cells
Source: Molecules. 2020 Apr 18;25(8):1883. doi: 10.3390/molecules25081883 (PMC7221756; doi:10.3390/molecules25081883)
Supplement: Supplementary file 1 [file molecules-25-01883-s001.zip]

Archive with 7 entries (6 files):
- Supporting Information Table S1.xlsx
- __MACOSX/
- __MACOSX/._Supporting Information Table S1.xlsx
- Supporting Information Table S3.xlsx
- __MACOSX/._Supporting Information Table S3.xlsx
- Supporting Information Table S2.xlsx
- __MACOSX/._Supporting Information Table S2.xlsx
