# Supplementary material for: Target Identification Using Homopharma and Network-Based Methods for Predicting Compounds Against Dengue Virus-Infected Cells
Source: Molecules. 2020 Apr 18;25(8):1883. doi: 10.3390/molecules25081883 (PMC7221756; doi:10.3390/molecules25081883)
Supplement: Supplementary file 1 [file molecules-25-01883-s001.zip › Supporting Information Table S1.xlsx]

## Sheet: Den-human-human_edges
Source	Target	Type	Weight	Interaction Type
EEF1A1	RPL19	Undirected	1	Human-Human
RPL13	RPL19	Undirected	1	Human-Human
CASP8	VIM	Undirected	1	Human-Human
ATN1	PHC2	Undirected	1	Human-Human
APAF1	BCL2L1	Undirected	1	Human-Human
RPL18A	RPS24	Undirected	1	Human-Human
RPL18A	RPL5	Undirected	1	Human-Human
RPL14	RPS13	Undirected	1	Human-Human
HSP90AA1	PCNT	Undirected	1	Human-Human
PABPC1	RPS20	Undirected	1	Human-Human
CEP135	TUBA1A	Undirected	1	Human-Human
RPL19	RPS18	Undirected	1	Human-Human
RPS23	RPS6	Undirected	1	Human-Human
RPL7	RPS7	Undirected	1	Human-Human
MRPS15	RPL18A	Undirected	1	Human-Human
DDX24	RRP12	Undirected	1	Human-Human
CD14	TLR2	Undirected	1	Human-Human
CD3G	DNM2	Undirected	1	Human-Human
CD3E	ZAP70	Undirected	1	Human-Human
APOB	FGA	Undirected	1	Human-Human
AKT1	STAT3	Undirected	1	Human-Human
RPL6	RPS18	Undirected	1	Human-Human
APBB1IP	FGA	Undirected	1	Human-Human
NUMA1	TUBB4B	Undirected	1	Human-Human
CEP63	SDCCAG8	Undirected	1	Human-Human
RPS20	RPS6	Undirected	1	Human-Human
RPL18	RPS13	Undirected	1	Human-Human
RPS15A	RPSA	Undirected	1	Human-Human
RPL36	RPS23	Undirected	1	Human-Human
PLEC	RPS3A	Undirected	1	Human-Human
HBB	SPTAN1	Undirected	1	Human-Human
PLEC	RPS18	Undirected	1	Human-Human
RPS24	RPS7	Undirected	1	Human-Human
RPL27A	RPS15	Undirected	1	Human-Human
PIAS1	STAT1	Undirected	1	Human-Human
DCTN1	SPTAN1	Undirected	1	Human-Human
RPS20	RPSA	Undirected	1	Human-Human
RPS15A	RPS7	Undirected	1	Human-Human
RPL24	RPS4X	Undirected	1	Human-Human
RPL19	RPS15A	Undirected	1	Human-Human
RPL7	RPS27	Undirected	1	Human-Human
EEF1B2	RPL7	Undirected	1	Human-Human
AKT1	PIK3CB	Undirected	1	Human-Human
RPL10	RPS15	Undirected	1	Human-Human
NOS2	TYK2	Undirected	1	Human-Human
RPL24	RPS6	Undirected	1	Human-Human
RPL13	RPS27	Undirected	1	Human-Human
ENO1	GPI	Undirected	1	Human-Human
DDX58	MAVS	Undirected	1	Human-Human
RPL10	RPS13	Undirected	1	Human-Human
APOA1	TF	Undirected	1	Human-Human
RPL7	RPS4X	Undirected	1	Human-Human
RELA	TYK2	Undirected	1	Human-Human
HNRNPF	HSPA8	Undirected	1	Human-Human
RPS16	RPSA	Undirected	1	Human-Human
APOE	PDIA6	Undirected	1	Human-Human
EEF1B2	RPS4X	Undirected	1	Human-Human
PLEC	RPL27A	Undirected	1	Human-Human
CHD3	UBE2I	Undirected	1	Human-Human
RPL21	RPS27	Undirected	1	Human-Human
CEP250	SCLT1	Undirected	1	Human-Human
RPL12	RPS27	Undirected	1	Human-Human
RPL27A	RPS4X	Undirected	1	Human-Human
ENO1	PKM	Undirected	1	Human-Human
LAMB2	PDIA6	Undirected	1	Human-Human
RPL5	RPL6	Undirected	1	Human-Human
RPL11	RPSA	Undirected	1	Human-Human
EEF1A1	RPS23	Undirected	1	Human-Human
RPS16	RPS23	Undirected	1	Human-Human
AKT1	GSK3B	Undirected	1	Human-Human
RPL19	RPS4X	Undirected	1	Human-Human
TRIM21	WWP1	Undirected	1	Human-Human
RPL21	RPL24	Undirected	1	Human-Human
RPL5	RPS13	Undirected	1	Human-Human
PSMD1	TUBB4B	Undirected	1	Human-Human
HIST1H2BB	UBE2I	Undirected	1	Human-Human
RPL10	RPL27A	Undirected	1	Human-Human
RPL26	RPL5	Undirected	1	Human-Human
IL10	IL6	Undirected	1	Human-Human
NOS2	RELA	Undirected	1	Human-Human
JAK2	STAT2	Undirected	1	Human-Human
DYNC1H1	GOLGA2	Undirected	1	Human-Human
CLIP1	SKA2	Undirected	1	Human-Human
F8	KNG1	Undirected	1	Human-Human
RPL14	RPS8	Undirected	1	Human-Human
STAT3	TNF	Undirected	1	Human-Human
CLIP1	XPO1	Undirected	1	Human-Human
IFNAR2	JAK2	Undirected	1	Human-Human
RPL31	RPS20	Undirected	1	Human-Human
RPL23A	RPS18	Undirected	1	Human-Human
RPL36	RPS16	Undirected	1	Human-Human
ANXA2	RNASET2	Undirected	1	Human-Human
COL18A1	LAMB1	Undirected	1	Human-Human
IFNAR1	IFNG	Undirected	1	Human-Human
DDX58	IFIH1	Undirected	1	Human-Human
RPS27	XPO1	Undirected	1	Human-Human
RPL10	RPL12	Undirected	1	Human-Human
RPL13	RPL14	Undirected	1	Human-Human
IL10	TLR2	Undirected	1	Human-Human
RPL10	RPL21	Undirected	1	Human-Human
DDX58	IKBKE	Undirected	1	Human-Human
NFKB1	PSMD1	Undirected	1	Human-Human
RPL19	RPS16	Undirected	1	Human-Human
RPL18	RPS24	Undirected	1	Human-Human
HSPA8	TF	Undirected	1	Human-Human
RPS3A	RPS6	Undirected	1	Human-Human
UBE2I	XPO1	Undirected	1	Human-Human
RPL21	RPS25	Undirected	1	Human-Human
RPL18	RPL24	Undirected	1	Human-Human
AKAP9	CEP135	Undirected	1	Human-Human
RPL23A	RPS3A	Undirected	1	Human-Human
ARID2	PRMT5	Undirected	1	Human-Human
RPS27	RPS7	Undirected	1	Human-Human
HIST1H2BB	PHC2	Undirected	1	Human-Human
DCTN2	SPTBN2	Undirected	1	Human-Human
HIST1H2BA	TCF7L2	Undirected	1	Human-Human
CHD3	HIST1H2BB	Undirected	1	Human-Human
BMS1	GTPBP4	Undirected	1	Human-Human
RPL26	RPS14	Undirected	1	Human-Human
HSPA5	PDIA3	Undirected	1	Human-Human
DDX5	SNRPA	Undirected	1	Human-Human
FGA	PLG	Undirected	1	Human-Human
RPL10	RPS14	Undirected	1	Human-Human
CEP250	CEP63	Undirected	1	Human-Human
AMBP	FGA	Undirected	1	Human-Human
GTPBP4	RRP12	Undirected	1	Human-Human
PIAS3	XPA	Undirected	1	Human-Human
EIF4A1	RPL19	Undirected	1	Human-Human
RPS15	RPS18	Undirected	1	Human-Human
CHEK1	RAD51	Undirected	1	Human-Human
RPL7	RPS18	Undirected	1	Human-Human
RPL11	RPS23	Undirected	1	Human-Human
IL6	STAT1	Undirected	1	Human-Human
HSPA4	HSPA5	Undirected	1	Human-Human
MAD2L1	PSMD13	Undirected	1	Human-Human
MRPS15	RPL36	Undirected	1	Human-Human
ANXA2	TUBB4B	Undirected	1	Human-Human
RPS13	RPS25	Undirected	1	Human-Human
AHSG	PLG	Undirected	1	Human-Human
RPL26	RPS2	Undirected	1	Human-Human
HECW1	PSMD1	Undirected	1	Human-Human
RPS15	RPS23	Undirected	1	Human-Human
RPL18A	RPL7	Undirected	1	Human-Human
BMS1	RPS4X	Undirected	1	Human-Human
EIF4A1	RPL5	Undirected	1	Human-Human
RPL31	RPS24	Undirected	1	Human-Human
APOB	FN1	Undirected	1	Human-Human
NF1	SMARCB1	Undirected	1	Human-Human
DCTN2	TUBA4A	Undirected	1	Human-Human
RPL5	RPS23	Undirected	1	Human-Human
PLEC	RPS2	Undirected	1	Human-Human
RPL11	RPS5	Undirected	1	Human-Human
RPL11	RPL21	Undirected	1	Human-Human
PCM1	SDCCAG8	Undirected	1	Human-Human
FGB	KNG1	Undirected	1	Human-Human
EEF1A1	RPS5	Undirected	1	Human-Human
RPL27A	RPS3A	Undirected	1	Human-Human
CAMK2B	JAK2	Undirected	1	Human-Human
IFIH1	IFNB1	Undirected	1	Human-Human
RPL12	RPS23	Undirected	1	Human-Human
HBA1	RPS8	Undirected	1	Human-Human
RPL13	RPL23A	Undirected	1	Human-Human
IFNGR1	JAK2	Undirected	1	Human-Human
RPS18	RPS2	Undirected	1	Human-Human
F8	FGB	Undirected	1	Human-Human
AKAP9	FN1	Undirected	1	Human-Human
RPL10	RPS23	Undirected	1	Human-Human
IFNB1	STAT2	Undirected	1	Human-Human
RPL24	RPS5	Undirected	1	Human-Human
MPND	PSMC1	Undirected	1	Human-Human
RPL14	RPL31	Undirected	1	Human-Human
DYNC1H1	HSP90AA1	Undirected	1	Human-Human
RPL27A	RPS16	Undirected	1	Human-Human
C1S	C4A	Undirected	1	Human-Human
CTNNB1	PSMA8	Undirected	1	Human-Human
DDX58	TBK1	Undirected	1	Human-Human
RPL18A	RPS16	Undirected	1	Human-Human
PABPC1	RPL18A	Undirected	1	Human-Human
NCL	RPS6	Undirected	1	Human-Human
CASP8	MAVS	Undirected	1	Human-Human
RPL26	RPS23	Undirected	1	Human-Human
AKAP9	DCTN2	Undirected	1	Human-Human
PLEC	RPL6	Undirected	1	Human-Human
HSP90AA1	TUBB	Undirected	1	Human-Human
AGGF1	AKAP9	Undirected	1	Human-Human
EEF1A1	RPL12	Undirected	1	Human-Human
RPL24	RPL36	Undirected	1	Human-Human
RPS2	RPS3A	Undirected	1	Human-Human
RPL31	RPS2	Undirected	1	Human-Human
EIF4A1	RPS18	Undirected	1	Human-Human
RPL6	RPS15A	Undirected	1	Human-Human
IFNAR1	TYK2	Undirected	1	Human-Human
RPL27A	RPS2	Undirected	1	Human-Human
EEF1A1	RPL36	Undirected	1	Human-Human
SYNE1	UBE2I	Undirected	1	Human-Human
EIF4A1	RPS24	Undirected	1	Human-Human
BIRC2	TLR4	Undirected	1	Human-Human
EBNA1BP2	GTPBP4	Undirected	1	Human-Human
MAD2L1	RPS27	Undirected	1	Human-Human
RPS6	RPSA	Undirected	1	Human-Human
NFKB1	TBK1	Undirected	1	Human-Human
AKT1	BCL2L1	Undirected	1	Human-Human
DYNC1H1	GBF1	Undirected	1	Human-Human
AKT1	APAF1	Undirected	1	Human-Human
EEF1B2	RPL18	Undirected	1	Human-Human
RPS4X	RPS5	Undirected	1	Human-Human
RPL14	RPS4X	Undirected	1	Human-Human
EEF1B2	RPL12	Undirected	1	Human-Human
HNRNPC	HSPA8	Undirected	1	Human-Human
RPL13	RPS4X	Undirected	1	Human-Human
FGA	PEBP1	Undirected	1	Human-Human
RPS2	RPS20	Undirected	1	Human-Human
PCK2	PKM	Undirected	1	Human-Human
OPTN	TBK1	Undirected	1	Human-Human
DNM2	TF	Undirected	1	Human-Human
DCTN2	GBF1	Undirected	1	Human-Human
RPL14	RPS16	Undirected	1	Human-Human
IL10	TLR4	Undirected	1	Human-Human
RPS18	RPS4X	Undirected	1	Human-Human
RPL13	RPS8	Undirected	1	Human-Human
RPL18A	RPL36	Undirected	1	Human-Human
AKAP9	CEP250	Undirected	1	Human-Human
GAPDH	PGK1	Undirected	1	Human-Human
CEP135	NUMA1	Undirected	1	Human-Human
RPL26	RPL36	Undirected	1	Human-Human
CD3G	ZAP70	Undirected	1	Human-Human
RPL10	RPS20	Undirected	1	Human-Human
JAK2	STAT3	Undirected	1	Human-Human
TMOD1	VIM	Undirected	1	Human-Human
KNG1	LAMB1	Undirected	1	Human-Human
RPL18A	RPS20	Undirected	1	Human-Human
HSP90AB1	HSPA4	Undirected	1	Human-Human
IFNAR1	JAK2	Undirected	1	Human-Human
DDX5	PIAS1	Undirected	1	Human-Human
EEF1A1	RPL23A	Undirected	1	Human-Human
RPL36	RPS3A	Undirected	1	Human-Human
IFIH1	MAVS	Undirected	1	Human-Human
CLU	F8	Undirected	1	Human-Human
EEF1B2	RPL24	Undirected	1	Human-Human
RPL14	RPS6	Undirected	1	Human-Human
RPS16	RPS5	Undirected	1	Human-Human
BCL2	HIST1H2BA	Undirected	1	Human-Human
DCTN2	KIF3B	Undirected	1	Human-Human
RPS14	RPS15A	Undirected	1	Human-Human
CEP135	PCM1	Undirected	1	Human-Human
FN1	SERPIND1	Undirected	1	Human-Human
EIF4A1	RPL12	Undirected	1	Human-Human
RPL26	RPS16	Undirected	1	Human-Human
CNOT1	TOB1	Undirected	1	Human-Human
PTBP1	TAF15	Undirected	1	Human-Human
IFNG	IL10	Undirected	1	Human-Human
DVL2	HSPA8	Undirected	1	Human-Human
ACTB	DCTN2	Undirected	1	Human-Human
RPL18A	RPSA	Undirected	1	Human-Human
HBA1	RPS13	Undirected	1	Human-Human
RPS20	RPS5	Undirected	1	Human-Human
CAT	HMOX1	Undirected	1	Human-Human
RPS18	RPS8	Undirected	1	Human-Human
RPS6	RPS8	Undirected	1	Human-Human
TAX1BP1	TNF	Undirected	1	Human-Human
RPL18A	RPS2	Undirected	1	Human-Human
RPL13	RPS24	Undirected	1	Human-Human
DDX58	RELA	Undirected	1	Human-Human
RPL7	RPS16	Undirected	1	Human-Human
HNRNPC	SNRPA	Undirected	1	Human-Human
RPL11	RPS7	Undirected	1	Human-Human
KPNB1	NFKB1	Undirected	1	Human-Human
RPL31	RPS16	Undirected	1	Human-Human
RPL26	RPS6	Undirected	1	Human-Human
PLEC	RPS20	Undirected	1	Human-Human
ACTB	NF1	Undirected	1	Human-Human
KIF3B	TTC21B	Undirected	1	Human-Human
CENPQ	XPO1	Undirected	1	Human-Human
DCTN1	GOLGA2	Undirected	1	Human-Human
RPL14	RPS2	Undirected	1	Human-Human
TUBB4B	TUBB6	Undirected	1	Human-Human
RPL13	RPL27A	Undirected	1	Human-Human
ANXA2	GRN	Undirected	1	Human-Human
RPL26	RPS13	Undirected	1	Human-Human
RPL18	RPS20	Undirected	1	Human-Human
AKAP9	PCM1	Undirected	1	Human-Human
FGB	TLR4	Undirected	1	Human-Human
ACTB	TJP1	Undirected	1	Human-Human
FGB	PLG	Undirected	1	Human-Human
RPL18A	RPS4X	Undirected	1	Human-Human
EIF4A1	RPL6	Undirected	1	Human-Human
CASP8	TNFRSF10B	Undirected	1	Human-Human
RELA	SMARCB1	Undirected	1	Human-Human
RPL21	RPS5	Undirected	1	Human-Human
RPL10	RPL18	Undirected	1	Human-Human
AKT1	BCL2	Undirected	1	Human-Human
RPS13	RPS23	Undirected	1	Human-Human
STAT1	STAT3	Undirected	1	Human-Human
NFKBIA	PSMC1	Undirected	1	Human-Human
CHEK1	MAD2L1	Undirected	1	Human-Human
RPL12	RPS7	Undirected	1	Human-Human
PABPC1	RPL21	Undirected	1	Human-Human
CEP135	TUBB4B	Undirected	1	Human-Human
TRIM21	UBR4	Undirected	1	Human-Human
PLEC	RPL14	Undirected	1	Human-Human
HSP90AA1	HSPA8	Undirected	1	Human-Human
RPL14	RPS14	Undirected	1	Human-Human
EIF4A1	RPL13	Undirected	1	Human-Human
RPL10	RPS16	Undirected	1	Human-Human
PLEC	RPS25	Undirected	1	Human-Human
RPL27A	RPS20	Undirected	1	Human-Human
RPL18	RPS6	Undirected	1	Human-Human
TUBA1A	TUBB	Undirected	1	Human-Human
DCTN2	TUBA1A	Undirected	1	Human-Human
DCTN2	SCLT1	Undirected	1	Human-Human
PABPC1	RPS27	Undirected	1	Human-Human
RPS13	RPS4X	Undirected	1	Human-Human
RPL23A	RPL5	Undirected	1	Human-Human
RPL7	RPS8	Undirected	1	Human-Human
EEF1B2	RPS5	Undirected	1	Human-Human
RPL18A	RPS5	Undirected	1	Human-Human
RPL36	RPS15	Undirected	1	Human-Human
BIRC2	PSMD1	Undirected	1	Human-Human
BIRC2	PSMC1	Undirected	1	Human-Human
RPL14	RPL21	Undirected	1	Human-Human
RPL21	RPL27A	Undirected	1	Human-Human
PSMC1	PSMD13	Undirected	1	Human-Human
RPL18A	RPS13	Undirected	1	Human-Human
IL6	TYK2	Undirected	1	Human-Human
PIAS1	UBE2I	Undirected	1	Human-Human
C4A	LAMB1	Undirected	1	Human-Human
CLU	FGA	Undirected	1	Human-Human
DYNC1H1	SPTAN1	Undirected	1	Human-Human
GOLGB1	SPTBN2	Undirected	1	Human-Human
RPL36	RPS27	Undirected	1	Human-Human
RPS16	RPS24	Undirected	1	Human-Human
MAOB	SAT1	Undirected	1	Human-Human
DDX3X	IKBKE	Undirected	1	Human-Human
RPL27A	RPL7	Undirected	1	Human-Human
RPL18	RPS15	Undirected	1	Human-Human
PDCD6IP	VPS37A	Undirected	1	Human-Human
EEF1B2	RPL11	Undirected	1	Human-Human
RPS16	RPS7	Undirected	1	Human-Human
CD59	F8	Undirected	1	Human-Human
NOS2	STAT3	Undirected	1	Human-Human
BICD1	DCTN1	Undirected	1	Human-Human
HNRNPK	HSPA8	Undirected	1	Human-Human
HSPA5	PDIA6	Undirected	1	Human-Human
HSP90AA1	NCL	Undirected	1	Human-Human
MAVS	NFKBIA	Undirected	1	Human-Human
RPL23A	RPS15A	Undirected	1	Human-Human
RPL21	RPL36	Undirected	1	Human-Human
RPL18	RPS16	Undirected	1	Human-Human
COPS2	DCUN1D4	Undirected	1	Human-Human
RPL7	RPS23	Undirected	1	Human-Human
IFNG	STAT1	Undirected	1	Human-Human
EEF1A1	RPL14	Undirected	1	Human-Human
RPL14	RPS20	Undirected	1	Human-Human
DCTN2	OPTN	Undirected	1	Human-Human
PGK1	PKM	Undirected	1	Human-Human
CUL7	SIAH2	Undirected	1	Human-Human
CTNNB1	GSK3B	Undirected	1	Human-Human
COL12A1	COL18A1	Undirected	1	Human-Human
PSMD1	TNF	Undirected	1	Human-Human
RPL11	RPS15A	Undirected	1	Human-Human
APOB	APOE	Undirected	1	Human-Human
EEF1A1	PSMD1	Undirected	1	Human-Human
RPL19	RPL7	Undirected	1	Human-Human
EEF1B2	RPS16	Undirected	1	Human-Human
MAD2L1	PSMD1	Undirected	1	Human-Human
RPL36	RPS20	Undirected	1	Human-Human
RPL13	RPS14	Undirected	1	Human-Human
AMBP	F2	Undirected	1	Human-Human
IFNB1	TYK2	Undirected	1	Human-Human
NCL	RPS2	Undirected	1	Human-Human
AKT1	NFKB1	Undirected	1	Human-Human
IFNG	IFNGR2	Undirected	1	Human-Human
ALDH3A2	MAOB	Undirected	1	Human-Human
DDX58	RNF125	Undirected	1	Human-Human
EIF5A	RPL11	Undirected	1	Human-Human
MRPS15	RPS6	Undirected	1	Human-Human
RPL26	RPS18	Undirected	1	Human-Human
JAK2	NFKBIA	Undirected	1	Human-Human
ACTB	GSK3B	Undirected	1	Human-Human
AKT1	HSPB1	Undirected	1	Human-Human
TSG101	VPS37A	Undirected	1	Human-Human
HNRNPK	UBE2I	Undirected	1	Human-Human
APOA2	APOE	Undirected	1	Human-Human
RPL31	RPL36	Undirected	1	Human-Human
TUBA1A	TUBA4A	Undirected	1	Human-Human
RPL31	RPL5	Undirected	1	Human-Human
RPL10	RPS8	Undirected	1	Human-Human
TUBA4A	TUBB4B	Undirected	1	Human-Human
CD3E	CD3G	Undirected	1	Human-Human
RPL10	RPS7	Undirected	1	Human-Human
RPL5	RPS18	Undirected	1	Human-Human
NFKBIA	RELA	Undirected	1	Human-Human
FGA	FN1	Undirected	1	Human-Human
RPL19	RPL26	Undirected	1	Human-Human
EIF4A1	RPL24	Undirected	1	Human-Human
GPI	PKM	Undirected	1	Human-Human
FGA	SERPIND1	Undirected	1	Human-Human
EIF4A1	RPL36	Undirected	1	Human-Human
CD14	DNM2	Undirected	1	Human-Human
C1QA	C4B	Undirected	1	Human-Human
MAVS	RELA	Undirected	1	Human-Human
BIRC2	CASP8	Undirected	1	Human-Human
BMS1	RPS7	Undirected	1	Human-Human
PCNT	TUBA1A	Undirected	1	Human-Human
CEP135	HAUS4	Undirected	1	Human-Human
FGB	SERPIND1	Undirected	1	Human-Human
DDX5	HNRNPC	Undirected	1	Human-Human
RPS15A	RPS20	Undirected	1	Human-Human
RPL36	RPSA	Undirected	1	Human-Human
KIF1B	KIF3B	Undirected	1	Human-Human
RPL13	RPL5	Undirected	1	Human-Human
AKT1	CAT	Undirected	1	Human-Human
HIST1H2BA	PHC2	Undirected	1	Human-Human
CTNNB1	DVL2	Undirected	1	Human-Human
EIF4A1	RPS27	Undirected	1	Human-Human
EEF1A1	RPL6	Undirected	1	Human-Human
RPL7	RPS3A	Undirected	1	Human-Human
EIF4A1	PAIP1	Undirected	1	Human-Human
DYNC1H1	GOLGB1	Undirected	1	Human-Human
CAPRIN1	G3BP1	Undirected	1	Human-Human
HIST1H2BB	SYNE1	Undirected	1	Human-Human
RPL36	RPL5	Undirected	1	Human-Human
RPS23	RPS4X	Undirected	1	Human-Human
HSP90AA1	IFNG	Undirected	1	Human-Human
DDX5	PTBP1	Undirected	1	Human-Human
RPL27A	RPS25	Undirected	1	Human-Human
AKAP9	PCNT	Undirected	1	Human-Human
RPL12	RPL6	Undirected	1	Human-Human
ILF3	PTBP1	Undirected	1	Human-Human
RPS14	RPS3A	Undirected	1	Human-Human
RPL12	RPS15	Undirected	1	Human-Human
CDH11	CTNNB1	Undirected	1	Human-Human
RPS15	RPSA	Undirected	1	Human-Human
IFNGR1	IFNGR2	Undirected	1	Human-Human
RPS2	RPS24	Undirected	1	Human-Human
RPS13	RPS15	Undirected	1	Human-Human
CHEK1	KAT5	Undirected	1	Human-Human
KPNA1	KPNB1	Undirected	1	Human-Human
RPL31	RPS27	Undirected	1	Human-Human
MRPS15	RPS24	Undirected	1	Human-Human
RPL12	RPS6	Undirected	1	Human-Human
ACTB	TUBB4B	Undirected	1	Human-Human
RPS14	RPSA	Undirected	1	Human-Human
RPS3A	RPS7	Undirected	1	Human-Human
RPL13	RPL31	Undirected	1	Human-Human
PABPC1	RPS4X	Undirected	1	Human-Human
RPL18	RPS2	Undirected	1	Human-Human
DYNC1H1	TUBB4B	Undirected	1	Human-Human
JAK2	NOS2	Undirected	1	Human-Human
RPL12	RPL24	Undirected	1	Human-Human
NFKBIA	PSMA8	Undirected	1	Human-Human
BMS1	RPS20	Undirected	1	Human-Human
CD59	GOLGA2	Undirected	1	Human-Human
HNRNPF	PTBP1	Undirected	1	Human-Human
PSMD13	WWP1	Undirected	1	Human-Human
PLEC	RPS8	Undirected	1	Human-Human
RPS13	RPS18	Undirected	1	Human-Human
PSMC1	WWP1	Undirected	1	Human-Human
RPS27	RPSA	Undirected	1	Human-Human
RPL27A	RPS27	Undirected	1	Human-Human
APOA2	FGA	Undirected	1	Human-Human
CENPQ	MAD2L1	Undirected	1	Human-Human
RPL5	RPS27	Undirected	1	Human-Human
RELA	UBE2I	Undirected	1	Human-Human
BCL2	CASP8	Undirected	1	Human-Human
APOA1	HP	Undirected	1	Human-Human
DDX58	STAT1	Undirected	1	Human-Human
RPL31	RPS5	Undirected	1	Human-Human
EIF4A1	RPL26	Undirected	1	Human-Human
DYNC1H1	TUBA4A	Undirected	1	Human-Human
RPL18	RPS7	Undirected	1	Human-Human
RPS15	RPS15A	Undirected	1	Human-Human
DAXX	UBE2I	Undirected	1	Human-Human
AHSG	APOA2	Undirected	1	Human-Human
DERL2	OS9	Undirected	1	Human-Human
EIF4A1	RPS8	Undirected	1	Human-Human
EEF1B2	RPL23A	Undirected	1	Human-Human
HSP90AA1	NUMA1	Undirected	1	Human-Human
RPL21	RPS3A	Undirected	1	Human-Human
EEF1B2	RPL14	Undirected	1	Human-Human
RPL10	RPS25	Undirected	1	Human-Human
RPL26	RPS20	Undirected	1	Human-Human
RPL10	RPL6	Undirected	1	Human-Human
RPL7	RPS24	Undirected	1	Human-Human
HBA1	RPS2	Undirected	1	Human-Human
HNRNPC	HNRNPK	Undirected	1	Human-Human
RPL23A	RPS24	Undirected	1	Human-Human
DDX3X	PABPC1	Undirected	1	Human-Human
EIF5A	RPL5	Undirected	1	Human-Human
RPL24	RPS20	Undirected	1	Human-Human
UBR4	WWP1	Undirected	1	Human-Human
FGA	IL6	Undirected	1	Human-Human
NF1	PSMC1	Undirected	1	Human-Human
RPL24	RPL5	Undirected	1	Human-Human
F2	KNG1	Undirected	1	Human-Human
RPL26	RPS7	Undirected	1	Human-Human
IL6	NFKB1	Undirected	1	Human-Human
KNG1	TF	Undirected	1	Human-Human
AHSG	AMBP	Undirected	1	Human-Human
RPL19	RPS13	Undirected	1	Human-Human
EIF4A1	RPL27A	Undirected	1	Human-Human
AKAP9	CEP63	Undirected	1	Human-Human
IL6	LAMB1	Undirected	1	Human-Human
CXCL10	STAT3	Undirected	1	Human-Human
NFKB1	RELA	Undirected	1	Human-Human
CES1	RBP4	Undirected	1	Human-Human
RPL19	RPS6	Undirected	1	Human-Human
GSK3B	PSMD13	Undirected	1	Human-Human
BMS1	NOC2L	Undirected	1	Human-Human
ANXA2	PRDX6	Undirected	1	Human-Human
ACTB	TUBA1A	Undirected	1	Human-Human
IPO13	UBE2I	Undirected	1	Human-Human
RPL31	RPS25	Undirected	1	Human-Human
CAT	NOS2	Undirected	1	Human-Human
RPL5	RPS2	Undirected	1	Human-Human
CASP8	DAXX	Undirected	1	Human-Human
RPL26	RPL7	Undirected	1	Human-Human
RPL18	RPL18A	Undirected	1	Human-Human
RPS13	RPS15A	Undirected	1	Human-Human
RPL10	RPS24	Undirected	1	Human-Human
RPS14	RPS23	Undirected	1	Human-Human
DCTN2	PCM1	Undirected	1	Human-Human
EEF1A1	RPL13	Undirected	1	Human-Human
RPL18A	RPL19	Undirected	1	Human-Human
RPL14	RPL23A	Undirected	1	Human-Human
RPL13	RPL24	Undirected	1	Human-Human
CALR	PDIA3	Undirected	1	Human-Human
RELA	TNF	Undirected	1	Human-Human
RPL24	RPL31	Undirected	1	Human-Human
DYNC1H1	PCNT	Undirected	1	Human-Human
RPL19	RPS14	Undirected	1	Human-Human
RPL19	RPS25	Undirected	1	Human-Human
TLR4	TLR6	Undirected	1	Human-Human
RPL23A	RPS7	Undirected	1	Human-Human
RPL27A	RPS18	Undirected	1	Human-Human
CFL1	HSP90AA1	Undirected	1	Human-Human
IFIH1	RNF125	Undirected	1	Human-Human
NF1	PSMD13	Undirected	1	Human-Human
PCNT	TUBB4B	Undirected	1	Human-Human
DCTN1	HSP90AB1	Undirected	1	Human-Human
HSPD1	TLR2	Undirected	1	Human-Human
HIST1H2BA	RAD51	Undirected	1	Human-Human
RPS15	RPS24	Undirected	1	Human-Human
RPL36	RPS7	Undirected	1	Human-Human
HSPA8	YIPF6	Undirected	1	Human-Human
RPL10	RPS15A	Undirected	1	Human-Human
RPL13	RPS7	Undirected	1	Human-Human
APOE	CLU	Undirected	1	Human-Human
RPS24	RPS3A	Undirected	1	Human-Human
RPS4X	RPS6	Undirected	1	Human-Human
RPL5	RPS4X	Undirected	1	Human-Human
AMBP	APOH	Undirected	1	Human-Human
RPS7	RPS8	Undirected	1	Human-Human
CASP8	NFKB1	Undirected	1	Human-Human
RPL14	RPS23	Undirected	1	Human-Human
NFKBIA	NOS2	Undirected	1	Human-Human
ACTB	CFL1	Undirected	1	Human-Human
RPL19	RPL21	Undirected	1	Human-Human
RPL19	RPL27A	Undirected	1	Human-Human
IFNAR2	IFNB1	Undirected	1	Human-Human
RPL10	RPL19	Undirected	1	Human-Human
CEP250	HSP90AA1	Undirected	1	Human-Human
RPL27A	RPS14	Undirected	1	Human-Human
DYNC1H1	KIF3B	Undirected	1	Human-Human
CXCL10	STAT1	Undirected	1	Human-Human
PLEC	RPL24	Undirected	1	Human-Human
ANXA2	DYNC1H1	Undirected	1	Human-Human
DAXX	HSPB1	Undirected	1	Human-Human
PLEC	RPL5	Undirected	1	Human-Human
EEF1B2	RPL21	Undirected	1	Human-Human
RPL6	RPS13	Undirected	1	Human-Human
EEF1B2	RPS25	Undirected	1	Human-Human
HAUS4	SDCCAG8	Undirected	1	Human-Human
APOB	HSPA8	Undirected	1	Human-Human
RPL23A	RPS13	Undirected	1	Human-Human
RPL12	RPL26	Undirected	1	Human-Human
ACTB	ACTG1	Undirected	1	Human-Human
HAUS4	TUBB4B	Undirected	1	Human-Human
RPS15A	RPS16	Undirected	1	Human-Human
CHD3	PHC2	Undirected	1	Human-Human
PABPC1	RPS15A	Undirected	1	Human-Human
CEP135	SDCCAG8	Undirected	1	Human-Human
RPL27A	RPL5	Undirected	1	Human-Human
DCTN2	PCNT	Undirected	1	Human-Human
EEF1B2	RPSA	Undirected	1	Human-Human
RELA	XPO1	Undirected	1	Human-Human
EIF4A1	RPL31	Undirected	1	Human-Human
EEF1A1	RPL27A	Undirected	1	Human-Human
HBA1	HP	Undirected	1	Human-Human
OPTN	PCM1	Undirected	1	Human-Human
BMS1	RPS2	Undirected	1	Human-Human
FN1	PLG	Undirected	1	Human-Human
RPL24	RPS13	Undirected	1	Human-Human
TUBB	TUBB4B	Undirected	1	Human-Human
AHSG	FN1	Undirected	1	Human-Human
F2	F8	Undirected	1	Human-Human
NFKBIA	TAB2	Undirected	1	Human-Human
EEF1A1	RPS25	Undirected	1	Human-Human
RPL14	RPL19	Undirected	1	Human-Human
RPL31	RPS23	Undirected	1	Human-Human
JAK1	PIAS3	Undirected	1	Human-Human
NFKB1	XPO1	Undirected	1	Human-Human
GOLGB1	SPTAN1	Undirected	1	Human-Human
FN1	LAMB2	Undirected	1	Human-Human
NFKBIA	PSMD13	Undirected	1	Human-Human
RPL36	RPS8	Undirected	1	Human-Human
S100A9	TLR4	Undirected	1	Human-Human
RPS20	RPS7	Undirected	1	Human-Human
HNRNPC	NUP50	Undirected	1	Human-Human
CXCL8	IL10	Undirected	1	Human-Human
EEF1B2	RPS23	Undirected	1	Human-Human
JAK2	PRMT5	Undirected	1	Human-Human
DCTN2	DYNC1H1	Undirected	1	Human-Human
PABPC1	RPL23A	Undirected	1	Human-Human
RPL23A	RPL7	Undirected	1	Human-Human
RPL11	RPS2	Undirected	1	Human-Human
IFNAR1	STAT2	Undirected	1	Human-Human
RPL6	RPS7	Undirected	1	Human-Human
AHSG	CLU	Undirected	1	Human-Human
RPL27A	RPS8	Undirected	1	Human-Human
HBA1	HBB	Undirected	1	Human-Human
AKAP9	HAUS4	Undirected	1	Human-Human
HSPD1	TIMM50	Undirected	1	Human-Human
EIF4A1	EIF4G2	Undirected	1	Human-Human
RPL5	RPS8	Undirected	1	Human-Human
PLEC	RPL13	Undirected	1	Human-Human
EEF1A1	RPL11	Undirected	1	Human-Human
DDX3X	TBK1	Undirected	1	Human-Human
APOA1	C4A	Undirected	1	Human-Human
HBA1	RPSA	Undirected	1	Human-Human
SERPIND1	TF	Undirected	1	Human-Human
KAT5	TCF7L2	Undirected	1	Human-Human
PABPC1	RPL27A	Undirected	1	Human-Human
AP3B1	DNM2	Undirected	1	Human-Human
CALR	PDIA6	Undirected	1	Human-Human
PABPC1	RPL11	Undirected	1	Human-Human
RPL11	RPL23A	Undirected	1	Human-Human
RPL21	RPS16	Undirected	1	Human-Human
APOA2	APOB	Undirected	1	Human-Human
RPS16	RPS3A	Undirected	1	Human-Human
CXCL10	CXCL8	Undirected	1	Human-Human
RPL13	RPL7	Undirected	1	Human-Human
DYNC1H1	TUBA1A	Undirected	1	Human-Human
BMS1	RPS8	Undirected	1	Human-Human
RPL14	RPL27A	Undirected	1	Human-Human
HSP90AA1	HSP90AB1	Undirected	1	Human-Human
RPL11	RPL7	Undirected	1	Human-Human
IFNAR1	IFNGR1	Undirected	1	Human-Human
EIF4A1	RPS2	Undirected	1	Human-Human
CEP135	CEP63	Undirected	1	Human-Human
NUMA1	PCNT	Undirected	1	Human-Human
RPS2	RPS7	Undirected	1	Human-Human
APOE	C4A	Undirected	1	Human-Human
MAD2L1	XPO1	Undirected	1	Human-Human
CXCL8	TLR2	Undirected	1	Human-Human
RPL24	RPSA	Undirected	1	Human-Human
EIF4G2	PTBP1	Undirected	1	Human-Human
RPL5	RPS16	Undirected	1	Human-Human
IFNAR1	IFNB1	Undirected	1	Human-Human
AGGF1	AP3B1	Undirected	1	Human-Human
NCL	RPS14	Undirected	1	Human-Human
PABPC1	RPS15	Undirected	1	Human-Human
RPS2	RPS23	Undirected	1	Human-Human
EIF4A1	RPL10	Undirected	1	Human-Human
RPS13	RPS6	Undirected	1	Human-Human
PABPC1	RPL14	Undirected	1	Human-Human
APOB	KNG1	Undirected	1	Human-Human
RPS14	RPS25	Undirected	1	Human-Human
EIF4A1	RPL21	Undirected	1	Human-Human
RPL12	RPS24	Undirected	1	Human-Human
BMS1	RPS24	Undirected	1	Human-Human
RPL21	RPS23	Undirected	1	Human-Human
NOS2	TNF	Undirected	1	Human-Human
CAT	PRDX6	Undirected	1	Human-Human
CAMK2B	IFNG	Undirected	1	Human-Human
NUMA1	TUBA4A	Undirected	1	Human-Human
HIST1H2BA	UBE2I	Undirected	1	Human-Human
RPL12	RPL13	Undirected	1	Human-Human
IFNAR2	JAK1	Undirected	1	Human-Human
RPS20	RPS8	Undirected	1	Human-Human
AHSG	APOA1	Undirected	1	Human-Human
BCL2	BCL2L1	Undirected	1	Human-Human
GOLGA2	SEC31A	Undirected	1	Human-Human
IFNB1	JAK1	Undirected	1	Human-Human
RPL31	RPS7	Undirected	1	Human-Human
IL10	JAK1	Undirected	1	Human-Human
RPL27A	RPS15A	Undirected	1	Human-Human
HNRNPC	TAF15	Undirected	1	Human-Human
APOB	LSR	Undirected	1	Human-Human
DNM2	HSPA8	Undirected	1	Human-Human
CUL7	UBR4	Undirected	1	Human-Human
KPNA3	KPNB1	Undirected	1	Human-Human
PSMA8	PSMD1	Undirected	1	Human-Human
STAT3	VIM	Undirected	1	Human-Human
F8	FN1	Undirected	1	Human-Human
CEP250	NUMA1	Undirected	1	Human-Human
GOLGA2	SPTBN2	Undirected	1	Human-Human
RPL11	RPS25	Undirected	1	Human-Human
RPS16	RPS4X	Undirected	1	Human-Human
RPL13	RPL21	Undirected	1	Human-Human
PTBP1	SSB	Undirected	1	Human-Human
PCNT	TUBA4A	Undirected	1	Human-Human
DCTN2	TUBB	Undirected	1	Human-Human
RNASET2	TUBB	Undirected	1	Human-Human
JAK1	STAT3	Undirected	1	Human-Human
CTNNB1	DNM2	Undirected	1	Human-Human
RPL6	RPS2	Undirected	1	Human-Human
RPS27	RPS4X	Undirected	1	Human-Human
RPS27	RPS3A	Undirected	1	Human-Human
JAK1	STAT2	Undirected	1	Human-Human
HSPA4	NUP50	Undirected	1	Human-Human
RPL18	RPL26	Undirected	1	Human-Human
AHSG	APOE	Undirected	1	Human-Human
APOA1	APOA2	Undirected	1	Human-Human
F8	FGA	Undirected	1	Human-Human
RPL14	RPSA	Undirected	1	Human-Human
RPL21	RPL6	Undirected	1	Human-Human
RPL11	RPL18	Undirected	1	Human-Human
RPS24	RPS6	Undirected	1	Human-Human
AKT1	JAK1	Undirected	1	Human-Human
RPS6	RPS7	Undirected	1	Human-Human
RPL10	RPS5	Undirected	1	Human-Human
ENTPD5	IMPDH2	Undirected	1	Human-Human
HNRNPC	SSB	Undirected	1	Human-Human
EEF1A1	RPL7	Undirected	1	Human-Human
CASP8	TLR4	Undirected	1	Human-Human
EEF1B2	RPL6	Undirected	1	Human-Human
RPL18A	RPL26	Undirected	1	Human-Human
RPS13	RPS27	Undirected	1	Human-Human
RPS15A	RPS2	Undirected	1	Human-Human
CENPQ	SKA2	Undirected	1	Human-Human
APOA1	RELA	Undirected	1	Human-Human
RPL26	RPL31	Undirected	1	Human-Human
RPL19	RPS2	Undirected	1	Human-Human
RPS14	RPS7	Undirected	1	Human-Human
HIST1H2BB	RAD51	Undirected	1	Human-Human
RPL19	RPL23A	Undirected	1	Human-Human
RPL23A	RPS4X	Undirected	1	Human-Human
PLEC	RPS23	Undirected	1	Human-Human
RPL26	RPS8	Undirected	1	Human-Human
RPL26	RPS15A	Undirected	1	Human-Human
RPS16	RPS25	Undirected	1	Human-Human
RPS15A	RPS25	Undirected	1	Human-Human
RPL12	RPS25	Undirected	1	Human-Human
NFKB1	TLR2	Undirected	1	Human-Human
RPL13	RPS15	Undirected	1	Human-Human
GRN	TUBB4B	Undirected	1	Human-Human
CD59	DYNC1H1	Undirected	1	Human-Human
ACTB	KAT5	Undirected	1	Human-Human
RPL11	RPS8	Undirected	1	Human-Human
SYNE1	SYNE2	Undirected	1	Human-Human
PRMT5	SMARCB1	Undirected	1	Human-Human
KPNB1	NUMA1	Undirected	1	Human-Human
RPL12	RPL18	Undirected	1	Human-Human
EEF1A1	RPL18	Undirected	1	Human-Human
RPS18	RPS25	Undirected	1	Human-Human
EEF1B2	RPL18A	Undirected	1	Human-Human
CFL1	HSP90AB1	Undirected	1	Human-Human
EEF1B2	RPS8	Undirected	1	Human-Human
RELA	TBK1	Undirected	1	Human-Human
RPL11	RPL27A	Undirected	1	Human-Human
RPL18	RPL23A	Undirected	1	Human-Human
PSMD1	WWP1	Undirected	1	Human-Human
KNG1	PLG	Undirected	1	Human-Human
RPS15	RPS2	Undirected	1	Human-Human
RPL18A	RPL21	Undirected	1	Human-Human
RPL14	RPL26	Undirected	1	Human-Human
JAK1	PIK3CB	Undirected	1	Human-Human
RPL18A	RPS14	Undirected	1	Human-Human
HNRNPC	HNRNPF	Undirected	1	Human-Human
RPL14	RPS24	Undirected	1	Human-Human
PABPC1	PAIP1	Undirected	1	Human-Human
PSMC1	RELA	Undirected	1	Human-Human
DDX3X	XPO1	Undirected	1	Human-Human
HP	SPTAN1	Undirected	1	Human-Human
RPL13	RPS3A	Undirected	1	Human-Human
RPL27A	RPS23	Undirected	1	Human-Human
RPL11	RPL36	Undirected	1	Human-Human
PIAS1	XPA	Undirected	1	Human-Human
AP3B1	JAK2	Undirected	1	Human-Human
CD14	TLR4	Undirected	1	Human-Human
RPL6	RPS20	Undirected	1	Human-Human
RPS16	RPS18	Undirected	1	Human-Human
RPS15	RPS27	Undirected	1	Human-Human
HSPA8	HSPB1	Undirected	1	Human-Human
NFKB1	TAB2	Undirected	1	Human-Human
RPL6	RPS8	Undirected	1	Human-Human
RPL21	RPS15A	Undirected	1	Human-Human
APOA2	APOH	Undirected	1	Human-Human
HSP90AA1	TUBA4A	Undirected	1	Human-Human
RPL14	RPS15A	Undirected	1	Human-Human
AKAP9	PDE4DIP	Undirected	1	Human-Human
RPS13	RPS3A	Undirected	1	Human-Human
AP3B1	YIPF6	Undirected	1	Human-Human
RPL36	RPS18	Undirected	1	Human-Human
ENO1	GAPDH	Undirected	1	Human-Human
EBNA1BP2	RPL6	Undirected	1	Human-Human
NUMA1	PCM1	Undirected	1	Human-Human
BMS1	RPS18	Undirected	1	Human-Human
ENTPD5	PKM	Undirected	1	Human-Human
RPL21	RPS6	Undirected	1	Human-Human
APOA1	SERPIND1	Undirected	1	Human-Human
DDX5	HNRNPF	Undirected	1	Human-Human
MRPL20	MRPS15	Undirected	1	Human-Human
PABPC1	RPL31	Undirected	1	Human-Human
IFNAR2	IFNGR2	Undirected	1	Human-Human
RPS20	RPS4X	Undirected	1	Human-Human
RPL31	RPS14	Undirected	1	Human-Human
IFNAR2	STAT2	Undirected	1	Human-Human
NFKBIA	PSMD1	Undirected	1	Human-Human
RPS23	RPS27	Undirected	1	Human-Human
HNRNPK	SNRPA	Undirected	1	Human-Human
HSPA4	HSPA8	Undirected	1	Human-Human
APOE	FN1	Undirected	1	Human-Human
RPL23A	RPS5	Undirected	1	Human-Human
APOA1	LAMB1	Undirected	1	Human-Human
RPL23A	RPS2	Undirected	1	Human-Human
APAF1	BIRC2	Undirected	1	Human-Human
RPL18A	RPS18	Undirected	1	Human-Human
RPL21	RPS7	Undirected	1	Human-Human
AKT1	CTNNB1	Undirected	1	Human-Human
EIF4A1	PTBP1	Undirected	1	Human-Human
C4A	SERPIND1	Undirected	1	Human-Human
DDX5	UBE2I	Undirected	1	Human-Human
HIST1H2BA	SYNE2	Undirected	1	Human-Human
JAK2	STAT1	Undirected	1	Human-Human
PLEC	RPS4X	Undirected	1	Human-Human
C4A	LAMB2	Undirected	1	Human-Human
FGA	FGB	Undirected	1	Human-Human
RPL19	RPS15	Undirected	1	Human-Human
GBF1	SPTAN1	Undirected	1	Human-Human
CAT	PRDX1	Undirected	1	Human-Human
RPS23	RPS8	Undirected	1	Human-Human
BIRC2	CD14	Undirected	1	Human-Human
PABPC1	RPS23	Undirected	1	Human-Human
RPL12	RPL31	Undirected	1	Human-Human
RPL26	RPS4X	Undirected	1	Human-Human
GSK3B	PSMD1	Undirected	1	Human-Human
RPL12	RPSA	Undirected	1	Human-Human
APOB	IL6	Undirected	1	Human-Human
EEF1B2	RPS15	Undirected	1	Human-Human
RPL36	RPL6	Undirected	1	Human-Human
APOB	DNM2	Undirected	1	Human-Human
BIRC2	TNF	Undirected	1	Human-Human
BMS1	RPS15	Undirected	1	Human-Human
KIF3B	SPTBN2	Undirected	1	Human-Human
APOE	IL6	Undirected	1	Human-Human
BMS1	RPS6	Undirected	1	Human-Human
CTNNB1	HIST1H2BB	Undirected	1	Human-Human
APOE	SERPIND1	Undirected	1	Human-Human
MAD2L1	SKA2	Undirected	1	Human-Human
DDX58	NFKBIA	Undirected	1	Human-Human
BMS1	RRP12	Undirected	1	Human-Human
HSPA5	HSPA8	Undirected	1	Human-Human
PABPC1	RPS2	Undirected	1	Human-Human
RPL18	RPL5	Undirected	1	Human-Human
IFNAR1	JAK1	Undirected	1	Human-Human
APBB1IP	FGB	Undirected	1	Human-Human
IL6	KNG1	Undirected	1	Human-Human
EEF1B2	RPS20	Undirected	1	Human-Human
APOH	F2	Undirected	1	Human-Human
IKBKE	UBE2I	Undirected	1	Human-Human
RPL18A	RPS15A	Undirected	1	Human-Human
RPL23A	RPS27	Undirected	1	Human-Human
HNRNPK	TAF15	Undirected	1	Human-Human
HNRNPK	ILF3	Undirected	1	Human-Human
CASP8	TNF	Undirected	1	Human-Human
C4A	TF	Undirected	1	Human-Human
NCL	RPS7	Undirected	1	Human-Human
RPS24	RPSA	Undirected	1	Human-Human
APOA1	FGA	Undirected	1	Human-Human
RPL11	RPL13	Undirected	1	Human-Human
RPL21	RPL5	Undirected	1	Human-Human
RPS14	RPS4X	Undirected	1	Human-Human
STAT1	TYK2	Undirected	1	Human-Human
HSP90AA1	TUBA1A	Undirected	1	Human-Human
RPL24	RPS8	Undirected	1	Human-Human
RPS5	RPS6	Undirected	1	Human-Human
APOA1	APOE	Undirected	1	Human-Human
RPL31	RPS4X	Undirected	1	Human-Human
CTNNB1	PSMD13	Undirected	1	Human-Human
BMS1	RPS15A	Undirected	1	Human-Human
RPS14	RPS24	Undirected	1	Human-Human
EIF2A	STAT1	Undirected	1	Human-Human
RPL19	RPS7	Undirected	1	Human-Human
HECW1	PSMA8	Undirected	1	Human-Human
ERC1	NFKBIA	Undirected	1	Human-Human
AZI2	IKBKE	Undirected	1	Human-Human
RPL27A	RPS13	Undirected	1	Human-Human
APOA1	HBB	Undirected	1	Human-Human
RPS15A	RPS4X	Undirected	1	Human-Human
FGA	PDIA6	Undirected	1	Human-Human
BCL2L1	CASP8	Undirected	1	Human-Human
FN1	TF	Undirected	1	Human-Human
RPS15A	RPS23	Undirected	1	Human-Human
C4A	FGA	Undirected	1	Human-Human
PSAP	SURF4	Undirected	1	Human-Human
RPS16	RPS20	Undirected	1	Human-Human
EEF1B2	RPL31	Undirected	1	Human-Human
RPL11	RPS3A	Undirected	1	Human-Human
EEF1A1	EEF1B2	Undirected	1	Human-Human
EEF1B2	RPL19	Undirected	1	Human-Human
RPL13	RPS6	Undirected	1	Human-Human
AMBP	FGB	Undirected	1	Human-Human
RPL11	RPS13	Undirected	1	Human-Human
RPS13	RPS2	Undirected	1	Human-Human
CHD3	HIST1H2BA	Undirected	1	Human-Human
CASP8	DDX58	Undirected	1	Human-Human
PIAS3	STAT3	Undirected	1	Human-Human
RPL11	RPS24	Undirected	1	Human-Human
PLEC	RPL19	Undirected	1	Human-Human
RPS24	RPS25	Undirected	1	Human-Human
RPL11	RPS18	Undirected	1	Human-Human
RPL14	RPL36	Undirected	1	Human-Human
RPL12	RPS3A	Undirected	1	Human-Human
FN1	KNG1	Undirected	1	Human-Human
SPTAN1	SPTBN2	Undirected	1	Human-Human
RPL31	RPS15	Undirected	1	Human-Human
EEF1B2	RPL13	Undirected	1	Human-Human
RPL23A	RPL27A	Undirected	1	Human-Human
RPL10	RPL36	Undirected	1	Human-Human
CALR	HSPA5	Undirected	1	Human-Human
RPL14	RPS18	Undirected	1	Human-Human
RPL10	RPS27	Undirected	1	Human-Human
PSMA8	PSMC1	Undirected	1	Human-Human
PLEC	RPL36	Undirected	1	Human-Human
PCM1	PCNT	Undirected	1	Human-Human
APOA1	CALR	Undirected	1	Human-Human
BMS1	RPSA	Undirected	1	Human-Human
APOA2	HP	Undirected	1	Human-Human
CASP8	EIF4G2	Undirected	1	Human-Human
RPL21	RPS14	Undirected	1	Human-Human
RPS15A	RPS18	Undirected	1	Human-Human
C4A	KNG1	Undirected	1	Human-Human
RPS15A	RPS24	Undirected	1	Human-Human
IFNG	JAK1	Undirected	1	Human-Human
RPL7	RPS15	Undirected	1	Human-Human
NFKB1	TYK2	Undirected	1	Human-Human
CLU	KNG1	Undirected	1	Human-Human
HSPA8	PABPC1	Undirected	1	Human-Human
MAVS	NFKB1	Undirected	1	Human-Human
DYNC1H1	TUBB	Undirected	1	Human-Human
ALDOB	PKM	Undirected	1	Human-Human
PABPC1	RPS8	Undirected	1	Human-Human
GBF1	KIF1B	Undirected	1	Human-Human
LRRFIP1	STAT3	Undirected	1	Human-Human
RPL5	RPSA	Undirected	1	Human-Human
RPS4X	RPS7	Undirected	1	Human-Human
AHSG	IL6	Undirected	1	Human-Human
RPL11	RPL14	Undirected	1	Human-Human
RPS25	RPS5	Undirected	1	Human-Human
RPL6	RPS6	Undirected	1	Human-Human
HSPB1	PABPC1	Undirected	1	Human-Human
ERC1	RELA	Undirected	1	Human-Human
AKAP9	PEBP1	Undirected	1	Human-Human
TBK1	TLR4	Undirected	1	Human-Human
CEP63	SCLT1	Undirected	1	Human-Human
PSMD1	RPS2	Undirected	1	Human-Human
ANXA2	PSMD1	Undirected	1	Human-Human
DDX5	HSPA8	Undirected	1	Human-Human
RPS5	RPSA	Undirected	1	Human-Human
RPL21	RPL26	Undirected	1	Human-Human
RPS13	RPS5	Undirected	1	Human-Human
APOA2	KNG1	Undirected	1	Human-Human
FGB	FN1	Undirected	1	Human-Human
RPS24	RPS27	Undirected	1	Human-Human
MRPS15	RPL11	Undirected	1	Human-Human
AHSG	APOH	Undirected	1	Human-Human
NFKB1	SPTAN1	Undirected	1	Human-Human
DVL2	PSMD13	Undirected	1	Human-Human
RPL12	RPS20	Undirected	1	Human-Human
GSK3B	PSMC1	Undirected	1	Human-Human
RPS25	RPS27	Undirected	1	Human-Human
HNRNPF	HNRNPK	Undirected	1	Human-Human
PDCD6IP	TSG101	Undirected	1	Human-Human
IL6	JAK1	Undirected	1	Human-Human
CASP8	IFIH1	Undirected	1	Human-Human
NUP50	XPOT	Undirected	1	Human-Human
F2	SERPIND1	Undirected	1	Human-Human
C1S	C4B	Undirected	1	Human-Human
PABPC1	RPL36	Undirected	1	Human-Human
IFNAR2	STAT1	Undirected	1	Human-Human
RPL10	RPL7	Undirected	1	Human-Human
RPL18	RPL19	Undirected	1	Human-Human
RPL24	RPL27A	Undirected	1	Human-Human
RPL36	RPS25	Undirected	1	Human-Human
RPL23A	RPS8	Undirected	1	Human-Human
RPS5	RPS8	Undirected	1	Human-Human
RPL23A	RPL6	Undirected	1	Human-Human
IL6	PIAS1	Undirected	1	Human-Human
RPL13	RPS23	Undirected	1	Human-Human
HBA1	RPS14	Undirected	1	Human-Human
RPL14	RPS7	Undirected	1	Human-Human
RPS23	RPS3A	Undirected	1	Human-Human
DDX24	NOC2L	Undirected	1	Human-Human
RPL18A	RPL6	Undirected	1	Human-Human
RPL5	RPS15	Undirected	1	Human-Human
MRPS15	RPS3A	Undirected	1	Human-Human
TLR2	TNF	Undirected	1	Human-Human
RPL18A	RPS27	Undirected	1	Human-Human
PLEC	RPS24	Undirected	1	Human-Human
CAMK2B	IFNGR1	Undirected	1	Human-Human
RPL6	RPL7	Undirected	1	Human-Human
RPL36	RPS6	Undirected	1	Human-Human
CANX	SEC31A	Undirected	1	Human-Human
PCM1	TUBB	Undirected	1	Human-Human
TUBA1A	TUBB2A	Undirected	1	Human-Human
PSMA8	PSMD13	Undirected	1	Human-Human
RPL6	RPS3A	Undirected	1	Human-Human
CANX	PDIA3	Undirected	1	Human-Human
AHSG	SERPIND1	Undirected	1	Human-Human
RPL18A	RPS15	Undirected	1	Human-Human
IFNG	IFNGR1	Undirected	1	Human-Human
CTNNB1	XPO1	Undirected	1	Human-Human
RPL13	RPS2	Undirected	1	Human-Human
IFNGR2	STAT1	Undirected	1	Human-Human
RPL23A	RPS20	Undirected	1	Human-Human
HSPA5	HSPD1	Undirected	1	Human-Human
BMS1	NCL	Undirected	1	Human-Human
APOA1	FN1	Undirected	1	Human-Human
RPS23	RPS24	Undirected	1	Human-Human
LAMB1	LAMB2	Undirected	1	Human-Human
ERC1	NFKB1	Undirected	1	Human-Human
STAT1	TNF	Undirected	1	Human-Human
CTNNB1	HIST1H2BA	Undirected	1	Human-Human
RPL14	RPL6	Undirected	1	Human-Human
APOE	HP	Undirected	1	Human-Human
PSMD1	PSMD13	Undirected	1	Human-Human
RPS14	RPS27	Undirected	1	Human-Human
CASP8	PLEC	Undirected	1	Human-Human
BMS1	DNTTIP2	Undirected	1	Human-Human
NFKBIA	XPO1	Undirected	1	Human-Human
RPS25	RPS4X	Undirected	1	Human-Human
RPS23	RPSA	Undirected	1	Human-Human
DDX5	KAT5	Undirected	1	Human-Human
RPL10	RPL13	Undirected	1	Human-Human
SDCCAG8	TUBA1A	Undirected	1	Human-Human
RPL11	RPS14	Undirected	1	Human-Human
RPS18	RPS27	Undirected	1	Human-Human
NUMA1	TUBA1A	Undirected	1	Human-Human
PHC2	UBE2I	Undirected	1	Human-Human
RPL10	RPS2	Undirected	1	Human-Human
APOE	LAMB2	Undirected	1	Human-Human
RPS14	RPS8	Undirected	1	Human-Human
RPL18A	RPS8	Undirected	1	Human-Human
DYNC1H1	HSP90AB1	Undirected	1	Human-Human
CEP250	DCTN2	Undirected	1	Human-Human
IFNG	TNF	Undirected	1	Human-Human
EIF4A1	RPS14	Undirected	1	Human-Human
CEP63	PCM1	Undirected	1	Human-Human
PSMD1	RELA	Undirected	1	Human-Human
RPL13	RPL36	Undirected	1	Human-Human
EIF4A1	RPS3A	Undirected	1	Human-Human
HNRNPC	UBE2I	Undirected	1	Human-Human
APOA1	LAMB2	Undirected	1	Human-Human
HNRNPK	NCL	Undirected	1	Human-Human
GRN	RNASET2	Undirected	1	Human-Human
PABPC1	RPS24	Undirected	1	Human-Human
PABPC1	RPL6	Undirected	1	Human-Human
DCTN2	HSP90AB1	Undirected	1	Human-Human
RPS20	RPS23	Undirected	1	Human-Human
HSP90AA1	HSPD1	Undirected	1	Human-Human
RPL14	RPL18A	Undirected	1	Human-Human
HIST1H2BB	KAT5	Undirected	1	Human-Human
PSMC1	RPS7	Undirected	1	Human-Human
PSMD1	TUBB	Undirected	1	Human-Human
CEP135	TUBB	Undirected	1	Human-Human
KRT19	KRT8	Undirected	1	Human-Human
BIRC2	RELA	Undirected	1	Human-Human
RPL19	RPL6	Undirected	1	Human-Human
EEF1B2	RPL26	Undirected	1	Human-Human
RPL24	RPS23	Undirected	1	Human-Human
DYNC1H1	DYNLT1	Undirected	1	Human-Human
APOA1	PDIA6	Undirected	1	Human-Human
IL6	TNF	Undirected	1	Human-Human
APOB	C4A	Undirected	1	Human-Human
RPS25	RPS8	Undirected	1	Human-Human
RPL24	RPS25	Undirected	1	Human-Human
MAD2L1	PSMC1	Undirected	1	Human-Human
RPS20	RPS24	Undirected	1	Human-Human
SCLT1	SDCCAG8	Undirected	1	Human-Human
RPL21	RPSA	Undirected	1	Human-Human
HIST1H2BA	KAT5	Undirected	1	Human-Human
C1QA	C1S	Undirected	1	Human-Human
HECW1	PSMC1	Undirected	1	Human-Human
RPL5	RPS15A	Undirected	1	Human-Human
CXCL8	IL6	Undirected	1	Human-Human
RPS27	RPS8	Undirected	1	Human-Human
RPL10	RPS6	Undirected	1	Human-Human
RPS2	RPS5	Undirected	1	Human-Human
AKAP9	JAK2	Undirected	1	Human-Human
RPL36	RPS15A	Undirected	1	Human-Human
APOB	CALR	Undirected	1	Human-Human
ANXA2	TUBB	Undirected	1	Human-Human
SIAH2	WWP1	Undirected	1	Human-Human
JAK2	TYK2	Undirected	1	Human-Human
AZI2	TBK1	Undirected	1	Human-Human
HIST1H2BB	HIST1H4H	Undirected	1	Human-Human
IL6	RELA	Undirected	1	Human-Human
F8	SERPIND1	Undirected	1	Human-Human
DCTN2	HSP90AA1	Undirected	1	Human-Human
RPS20	RPS27	Undirected	1	Human-Human
NFKBIA	TYK2	Undirected	1	Human-Human
PABPC1	RPL10	Undirected	1	Human-Human
RPL5	RPS20	Undirected	1	Human-Human
EEF1A1	RPS8	Undirected	1	Human-Human
AKT1	NOS2	Undirected	1	Human-Human
EIF4A1	RPL14	Undirected	1	Human-Human
RPL12	RPS4X	Undirected	1	Human-Human
AHSG	APOB	Undirected	1	Human-Human
PLEC	RPL12	Undirected	1	Human-Human
NUMA1	TUBB	Undirected	1	Human-Human
RPL24	RPS15	Undirected	1	Human-Human
RPL18	RPS25	Undirected	1	Human-Human
IFNG	JAK2	Undirected	1	Human-Human
IFIH1	RELA	Undirected	1	Human-Human
SIAH2	UBR4	Undirected	1	Human-Human
CFL1	PPIA	Undirected	1	Human-Human
RPS13	RPS20	Undirected	1	Human-Human
HAUS4	PCNT	Undirected	1	Human-Human
RPL36	RPS4X	Undirected	1	Human-Human
RPL23A	RPS16	Undirected	1	Human-Human
AKAP9	SDCCAG8	Undirected	1	Human-Human
EEF1A1	RPS3A	Undirected	1	Human-Human
RPL31	RPS13	Undirected	1	Human-Human
EIF4A1	RPS23	Undirected	1	Human-Human
LAMB2	TF	Undirected	1	Human-Human
LAMB2	RPSA	Undirected	1	Human-Human
NFKB1	PSMA8	Undirected	1	Human-Human
APAF1	BCL2	Undirected	1	Human-Human
RPL36	RPS5	Undirected	1	Human-Human
RPL23A	RPS14	Undirected	1	Human-Human
RELA	TLR4	Undirected	1	Human-Human
EEF1A1	RPS15A	Undirected	1	Human-Human
GPI	PGK1	Undirected	1	Human-Human
CEP63	TUBA1A	Undirected	1	Human-Human
RPS18	RPS3A	Undirected	1	Human-Human
RPS24	RPS4X	Undirected	1	Human-Human
HSP90AB1	HSPA8	Undirected	1	Human-Human
APOA1	CLU	Undirected	1	Human-Human
CEP135	TUBA4A	Undirected	1	Human-Human
RELA	TLR2	Undirected	1	Human-Human
HSP90AA1	OPTN	Undirected	1	Human-Human
CALR	CANX	Undirected	1	Human-Human
EEF1A1	RPS15	Undirected	1	Human-Human
FGA	TF	Undirected	1	Human-Human
RPL36	RPS13	Undirected	1	Human-Human
MRPS15	RPS4X	Undirected	1	Human-Human
PABPC1	RPS7	Undirected	1	Human-Human
RPL18	RPS18	Undirected	1	Human-Human
DYNC1H1	SPTBN2	Undirected	1	Human-Human
RPS2	RPS25	Undirected	1	Human-Human
HSPA5	SURF4	Undirected	1	Human-Human
HSPA5	NUP50	Undirected	1	Human-Human
RPL26	RPSA	Undirected	1	Human-Human
GOLGA2	SPTAN1	Undirected	1	Human-Human
RPL5	RPS14	Undirected	1	Human-Human
AP3B1	HSPA8	Undirected	1	Human-Human
APBB1IP	FN1	Undirected	1	Human-Human
IFNAR1	STAT1	Undirected	1	Human-Human
RPL7	RPS5	Undirected	1	Human-Human
CNOT1	PABPC1	Undirected	1	Human-Human
RPL31	RPSA	Undirected	1	Human-Human
RPL23A	RPL36	Undirected	1	Human-Human
PCNT	SDCCAG8	Undirected	1	Human-Human
AHSG	GC	Undirected	1	Human-Human
CCDC88C	DVL2	Undirected	1	Human-Human
ARID2	SMARCB1	Undirected	1	Human-Human
RPL6	RPS27	Undirected	1	Human-Human
RPL13	RPL18A	Undirected	1	Human-Human
EEF1A1	RPS6	Undirected	1	Human-Human
CEP63	PCNT	Undirected	1	Human-Human
DDX58	JAK1	Undirected	1	Human-Human
RPL14	RPL7	Undirected	1	Human-Human
BMS1	RPS3A	Undirected	1	Human-Human
EIF4A1	RPL18A	Undirected	1	Human-Human
HSPA4	HSPD1	Undirected	1	Human-Human
RPS2	RPS27	Undirected	1	Human-Human
EEF1B2	RPS15A	Undirected	1	Human-Human
AKT1	GAPDH	Undirected	1	Human-Human
RPS23	RPS25	Undirected	1	Human-Human
HSP90AB1	HSPD1	Undirected	1	Human-Human
RPL5	RPS25	Undirected	1	Human-Human
PABPC1	RPL5	Undirected	1	Human-Human
PABPC1	RPL18	Undirected	1	Human-Human
IFIH1	IKBKE	Undirected	1	Human-Human
RPS15	RPS5	Undirected	1	Human-Human
IFNAR2	TYK2	Undirected	1	Human-Human
ADH1B	ALDH3A2	Undirected	1	Human-Human
PLEC	RPS15	Undirected	1	Human-Human
RPL10	RPL23A	Undirected	1	Human-Human
RPS14	RPS16	Undirected	1	Human-Human
PABPC1	RPS3A	Undirected	1	Human-Human
STAT2	STAT3	Undirected	1	Human-Human
RPS25	RPS7	Undirected	1	Human-Human
RPL26	RPS15	Undirected	1	Human-Human
RPL24	RPS3A	Undirected	1	Human-Human
RPL10	RPS4X	Undirected	1	Human-Human
DCTN2	SPTAN1	Undirected	1	Human-Human
CEP135	PCNT	Undirected	1	Human-Human
BCL2L1	STAT3	Undirected	1	Human-Human
BIRC2	TAB2	Undirected	1	Human-Human
RPL27A	RPS7	Undirected	1	Human-Human
RPS23	RPS7	Undirected	1	Human-Human
IL10	TYK2	Undirected	1	Human-Human
CLIP1	MAD2L1	Undirected	1	Human-Human
KPNA1	NUP50	Undirected	1	Human-Human
LAMB1	NID1	Undirected	1	Human-Human
TLR2	TLR6	Undirected	1	Human-Human
RPL23A	RPSA	Undirected	1	Human-Human
MRPS15	RPS25	Undirected	1	Human-Human
IL6	STAT3	Undirected	1	Human-Human
JAK1	PIAS1	Undirected	1	Human-Human
CAMK2B	JAK1	Undirected	1	Human-Human
STAT1	STAT2	Undirected	1	Human-Human
AXIN1	DVL2	Undirected	1	Human-Human
DDX5	HNRNPK	Undirected	1	Human-Human
RPS24	RPS8	Undirected	1	Human-Human
APOA2	FN1	Undirected	1	Human-Human
PLEC	RPS14	Undirected	1	Human-Human
RPL23A	RPL31	Undirected	1	Human-Human
MYH14	MYH9	Undirected	1	Human-Human
IFNG	RELA	Undirected	1	Human-Human
EEF1A1	EIF4A1	Undirected	1	Human-Human
BMS1	RPS27	Undirected	1	Human-Human
PLEC	RPS6	Undirected	1	Human-Human
HSPA5	OS9	Undirected	1	Human-Human
IFNGR2	JAK2	Undirected	1	Human-Human
TUBA1A	TUBB6	Undirected	1	Human-Human
STAT3	TYK2	Undirected	1	Human-Human
RPL19	RPSA	Undirected	1	Human-Human
CD3G	TF	Undirected	1	Human-Human
DYNC1H1	OPTN	Undirected	1	Human-Human
CLU	FGB	Undirected	1	Human-Human
RPS3A	RPS8	Undirected	1	Human-Human
GAPDH	PKM	Undirected	1	Human-Human
RPL19	RPL36	Undirected	1	Human-Human
RPL21	RPS13	Undirected	1	Human-Human
DCTN1	GBF1	Undirected	1	Human-Human
RPL31	RPS15A	Undirected	1	Human-Human
AHSG	FGA	Undirected	1	Human-Human
RPS14	RPS20	Undirected	1	Human-Human
RPL18A	RPS25	Undirected	1	Human-Human
CUL7	WWP1	Undirected	1	Human-Human
BMS1	RPS25	Undirected	1	Human-Human
RPL31	RPS3A	Undirected	1	Human-Human
RPS13	RPS24	Undirected	1	Human-Human
CD14	HSPD1	Undirected	1	Human-Human
CTNNB1	TCF7L2	Undirected	1	Human-Human
RPL6	RPS4X	Undirected	1	Human-Human
ACTB	GAPDH	Undirected	1	Human-Human
KAT5	UBE2I	Undirected	1	Human-Human
RPL18	RPS8	Undirected	1	Human-Human
IL6	LAMB2	Undirected	1	Human-Human
RPS18	RPS23	Undirected	1	Human-Human
CEP250	DYNC1H1	Undirected	1	Human-Human
IL6	PIAS3	Undirected	1	Human-Human
RPS15	RPS20	Undirected	1	Human-Human
JAK1	TYK2	Undirected	1	Human-Human
RPL7	RPS6	Undirected	1	Human-Human
RPS13	RPS16	Undirected	1	Human-Human
RPL11	RPS27	Undirected	1	Human-Human
PABPC1	RPL13	Undirected	1	Human-Human
RPL31	RPS6	Undirected	1	Human-Human
CEP63	OPTN	Undirected	1	Human-Human
ACTB	IFNB1	Undirected	1	Human-Human
CD14	TAB2	Undirected	1	Human-Human
KAT5	RAD51	Undirected	1	Human-Human
DNM2	YIPF6	Undirected	1	Human-Human
DDX58	IFNB1	Undirected	1	Human-Human
RPL11	RPL19	Undirected	1	Human-Human
AMBP	APOA1	Undirected	1	Human-Human
SSB	TRIM21	Undirected	1	Human-Human
RPL14	RPL18	Undirected	1	Human-Human
RPL5	RPS3A	Undirected	1	Human-Human
GAPDH	GPI	Undirected	1	Human-Human
DCTN2	GOLGB1	Undirected	1	Human-Human
RPL6	RPS5	Undirected	1	Human-Human
HSP90AB1	HSPA5	Undirected	1	Human-Human
DDX24	EBNA1BP2	Undirected	1	Human-Human
RPS18	RPS7	Undirected	1	Human-Human
RPL24	RPL26	Undirected	1	Human-Human
PRDX6	TUBB	Undirected	1	Human-Human
IFNAR2	IFNGR1	Undirected	1	Human-Human
RPL13	RPSA	Undirected	1	Human-Human
RPL19	RPS20	Undirected	1	Human-Human
AHSG	C4A	Undirected	1	Human-Human
APOA1	APOB	Undirected	1	Human-Human
RPL23A	RPS15	Undirected	1	Human-Human
FN1	JAK2	Undirected	1	Human-Human
CASP8	PTBP1	Undirected	1	Human-Human
IFNGR2	JAK1	Undirected	1	Human-Human
RPS25	RPSA	Undirected	1	Human-Human
RPL18A	RPS7	Undirected	1	Human-Human
RPL11	RPS6	Undirected	1	Human-Human
RPL31	RPS8	Undirected	1	Human-Human
RPS15A	RPS8	Undirected	1	Human-Human
RPL18	RPL6	Undirected	1	Human-Human
OPTN	PCNT	Undirected	1	Human-Human
IFNG	IL6	Undirected	1	Human-Human
RPL19	RPL24	Undirected	1	Human-Human
NFKBIA	UBE2I	Undirected	1	Human-Human
EEF1A1	RPS2	Undirected	1	Human-Human
RPL12	RPL18A	Undirected	1	Human-Human
AKT1	RELN	Undirected	1	Human-Human
GOLGA2	GOLGB1	Undirected	1	Human-Human
XPO1	XPOT	Undirected	1	Human-Human
NFKB1	TLR4	Undirected	1	Human-Human
RPL27A	RPL36	Undirected	1	Human-Human
RPL6	RPS16	Undirected	1	Human-Human
FGA	KNG1	Undirected	1	Human-Human
RPL18	RPS3A	Undirected	1	Human-Human
EEF1A1	RPS16	Undirected	1	Human-Human
RPL11	RPL6	Undirected	1	Human-Human
PSMC1	PSMD1	Undirected	1	Human-Human
MAVS	TBK1	Undirected	1	Human-Human
DCTN1	DCTN2	Undirected	1	Human-Human
MPND	PSMD13	Undirected	1	Human-Human
RPL24	RPS14	Undirected	1	Human-Human
RPL10	RPL18A	Undirected	1	Human-Human
RPS3A	RPSA	Undirected	1	Human-Human
GSK3B	PSMA8	Undirected	1	Human-Human
DDX58	NFKB1	Undirected	1	Human-Human
CASP8	CD14	Undirected	1	Human-Human
PABPC1	RPL26	Undirected	1	Human-Human
RPS3A	RPS4X	Undirected	1	Human-Human
APOA2	C4A	Undirected	1	Human-Human
AKT1	LAMB1	Undirected	1	Human-Human
CHD3	PRMT5	Undirected	1	Human-Human
RPL31	RPS18	Undirected	1	Human-Human
EBNA1BP2	NOC2L	Undirected	1	Human-Human
RPS7	RPSA	Undirected	1	Human-Human
FN1	PDIA6	Undirected	1	Human-Human
RPL13	RPL6	Undirected	1	Human-Human
RPS25	RPS6	Undirected	1	Human-Human
PABPC1	RPS18	Undirected	1	Human-Human
DYNC1H1	PCM1	Undirected	1	Human-Human
RPL24	RPS16	Undirected	1	Human-Human
CEP250	TUBB4B	Undirected	1	Human-Human
RPL21	RPS8	Undirected	1	Human-Human
CXCL10	IFNG	Undirected	1	Human-Human
RPL18	RPL31	Undirected	1	Human-Human
EIF4A1	RPS5	Undirected	1	Human-Human
RPL12	RPL23A	Undirected	1	Human-Human
RPL27A	RPS24	Undirected	1	Human-Human
RPL12	RPS13	Undirected	1	Human-Human
RPL5	RPS7	Undirected	1	Human-Human
LAMB2	SERPIND1	Undirected	1	Human-Human
CD3G	MYH9	Undirected	1	Human-Human
RPL14	RPL5	Undirected	1	Human-Human
C4A	FN1	Undirected	1	Human-Human
RPL19	RPS27	Undirected	1	Human-Human
EEF1B2	RPL27A	Undirected	1	Human-Human
RPL31	RPL6	Undirected	1	Human-Human
RPL27A	RPS5	Undirected	1	Human-Human
HNRNPK	PTBP1	Undirected	1	Human-Human
KPNB1	XPO1	Undirected	1	Human-Human
RPL5	RPS6	Undirected	1	Human-Human
RPL11	RPL31	Undirected	1	Human-Human
RPS24	RPS5	Undirected	1	Human-Human
KNG1	SERPIND1	Undirected	1	Human-Human
NOC2L	RRP12	Undirected	1	Human-Human
RPS4X	RPSA	Undirected	1	Human-Human
RPL27A	RPSA	Undirected	1	Human-Human
EIF4A1	RPS16	Undirected	1	Human-Human
RPL13	RPS18	Undirected	1	Human-Human
RPL5	RPS24	Undirected	1	Human-Human
IFNB1	MAVS	Undirected	1	Human-Human
CD14	IKBKE	Undirected	1	Human-Human
RPL19	RPS5	Undirected	1	Human-Human
RPS14	RPS6	Undirected	1	Human-Human
ANXA2	PLG	Undirected	1	Human-Human
PLEC	RPL11	Undirected	1	Human-Human
RPL23A	RPS23	Undirected	1	Human-Human
AKAP9	DYNC1H1	Undirected	1	Human-Human
RPL6	RPS24	Undirected	1	Human-Human
HSPA8	PTBP1	Undirected	1	Human-Human
RPL11	RPL24	Undirected	1	Human-Human
AKAP9	HSP90AA1	Undirected	1	Human-Human
HBB	HPX	Undirected	1	Human-Human
EEF1A1	RPS13	Undirected	1	Human-Human
IKBKE	TAX1BP1	Undirected	1	Human-Human
RPS2	RPS8	Undirected	1	Human-Human
EIF4A1	RPL7	Undirected	1	Human-Human
HIST1H2BB	SYNE2	Undirected	1	Human-Human
RPL12	RPS5	Undirected	1	Human-Human
EIF4A1	RPL18	Undirected	1	Human-Human
AXIN1	PSMC1	Undirected	1	Human-Human
EIF4A1	RPS25	Undirected	1	Human-Human
CLU	FN1	Undirected	1	Human-Human
RPL11	RPL26	Undirected	1	Human-Human
CXCL8	TNF	Undirected	1	Human-Human
AHSG	FGB	Undirected	1	Human-Human
GBF1	SURF4	Undirected	1	Human-Human
MAVS	TRAFD1	Undirected	1	Human-Human
DCTN1	DYNC1H1	Undirected	1	Human-Human
RPL27A	RPL31	Undirected	1	Human-Human
BIRC2	TAX1BP1	Undirected	1	Human-Human
RPL11	RPS4X	Undirected	1	Human-Human
APAF1	CASP8	Undirected	1	Human-Human
TUBA4A	TUBB6	Undirected	1	Human-Human
CASP8	EIF4A1	Undirected	1	Human-Human
EIF4A1	PABPC1	Undirected	1	Human-Human
MRPS15	RPL5	Undirected	1	Human-Human
IL6	SERPIND1	Undirected	1	Human-Human
APOE	KNG1	Undirected	1	Human-Human
RPL7	RPS15A	Undirected	1	Human-Human
PRDX6	TUBB4B	Undirected	1	Human-Human
KPNB1	NUP50	Undirected	1	Human-Human
RPL7	RPS25	Undirected	1	Human-Human
BCL2	JAK1	Undirected	1	Human-Human
RPS2	RPS6	Undirected	1	Human-Human
GTPBP4	NOC2L	Undirected	1	Human-Human
EIF4A1	RPS15A	Undirected	1	Human-Human
RPL12	RPS2	Undirected	1	Human-Human
ALDH3A2	CAT	Undirected	1	Human-Human
CEP250	SDCCAG8	Undirected	1	Human-Human
NFKB1	NFKBIA	Undirected	1	Human-Human
HAUS4	PCM1	Undirected	1	Human-Human
DNM2	TLR4	Undirected	1	Human-Human
C4A	C4B	Undirected	1	Human-Human
RPL21	RPS4X	Undirected	1	Human-Human
HNRNPF	SNRPA	Undirected	1	Human-Human
CLU	PLG	Undirected	1	Human-Human
LRRFIP1	STAT1	Undirected	1	Human-Human
IFIH1	NFKBIA	Undirected	1	Human-Human
AHSG	F2	Undirected	1	Human-Human
RPL18	RPS5	Undirected	1	Human-Human
APOA1	APOH	Undirected	1	Human-Human
ACTB	SMARCB1	Undirected	1	Human-Human
RELA	TAB2	Undirected	1	Human-Human
EEF1B2	RPS6	Undirected	1	Human-Human
EIF4A1	RPS20	Undirected	1	Human-Human
NFKBIA	TNF	Undirected	1	Human-Human
RPL19	RPS3A	Undirected	1	Human-Human
RPL7	RPSA	Undirected	1	Human-Human
IFNB1	STAT1	Undirected	1	Human-Human
PLEC	RPL18	Undirected	1	Human-Human
RPL13	RPS15A	Undirected	1	Human-Human
IFITM2	STAT2	Undirected	1	Human-Human
AKT1	HSP90AA1	Undirected	1	Human-Human
APOE	CALR	Undirected	1	Human-Human
RPL10	RPL31	Undirected	1	Human-Human
CEP250	OPTN	Undirected	1	Human-Human
RPL11	RPL18A	Undirected	1	Human-Human
HIST1H4H	KAT5	Undirected	1	Human-Human
AHSG	KNG1	Undirected	1	Human-Human
DST	PLEC	Undirected	1	Human-Human
RPL10	RPL26	Undirected	1	Human-Human
HSP90AA1	HSPA5	Undirected	1	Human-Human
RPS15	RPS25	Undirected	1	Human-Human
RPL6	RPSA	Undirected	1	Human-Human
RPS18	RPS20	Undirected	1	Human-Human
RPS15	RPS4X	Undirected	1	Human-Human
PABPC1	RPS25	Undirected	1	Human-Human
RPL12	RPS18	Undirected	1	Human-Human
JAK2	NFKB1	Undirected	1	Human-Human
RPS18	RPS6	Undirected	1	Human-Human
CALCOCO2	TBK1	Undirected	1	Human-Human
RPL14	RPS15	Undirected	1	Human-Human
RPL21	RPL31	Undirected	1	Human-Human
PABPC1	RPL24	Undirected	1	Human-Human
BICD1	DCTN2	Undirected	1	Human-Human
RPL5	RPL7	Undirected	1	Human-Human
CXCL8	PSAP	Undirected	1	Human-Human
BAAT	NOS2	Undirected	1	Human-Human
AKAP9	NUMA1	Undirected	1	Human-Human
TAB2	TLR4	Undirected	1	Human-Human
ACTB	TUBB2A	Undirected	1	Human-Human
PABPC1	RPS13	Undirected	1	Human-Human
RPL7	RPS14	Undirected	1	Human-Human
RPS5	RPS7	Undirected	1	Human-Human
EEF1A1	RPL24	Undirected	1	Human-Human
EEF1A1	RPL31	Undirected	1	Human-Human
RPS13	RPS7	Undirected	1	Human-Human
ERC1	TAB2	Undirected	1	Human-Human
EIF4A1	RPS7	Undirected	1	Human-Human
IL6	TLR4	Undirected	1	Human-Human
RPL10	RPL24	Undirected	1	Human-Human
RPS14	RPS2	Undirected	1	Human-Human
FN1	PEBP1	Undirected	1	Human-Human
GSK3B	STAT1	Undirected	1	Human-Human
RPL26	RPL6	Undirected	1	Human-Human
IFNGR1	STAT1	Undirected	1	Human-Human
RPL18A	RPS6	Undirected	1	Human-Human
RPS27	RPS6	Undirected	1	Human-Human
PIAS3	RELA	Undirected	1	Human-Human
AKAP9	TUBA4A	Undirected	1	Human-Human
MRPS15	RPL23A	Undirected	1	Human-Human
TUBA4A	TUBB	Undirected	1	Human-Human
CLIP1	DYNC1H1	Undirected	1	Human-Human
RPL18A	RPS23	Undirected	1	Human-Human
RPS15A	RPS6	Undirected	1	Human-Human
HSPA8	SNRPA	Undirected	1	Human-Human
HIST1H2BA	HIST1H4H	Undirected	1	Human-Human
AKT1	VIM	Undirected	1	Human-Human
DCTN1	HSP90AA1	Undirected	1	Human-Human
EEF1B2	RPL5	Undirected	1	Human-Human
PABPC1	RPS6	Undirected	1	Human-Human
AXIN1	GSK3B	Undirected	1	Human-Human
RPL24	RPS27	Undirected	1	Human-Human
AP3B1	FN1	Undirected	1	Human-Human
EEF1B2	RPS7	Undirected	1	Human-Human
RPS15	RPS8	Undirected	1	Human-Human
RPL12	RPL7	Undirected	1	Human-Human
APOE	TF	Undirected	1	Human-Human
BMS1	RPS5	Undirected	1	Human-Human
RPL18	RPS23	Undirected	1	Human-Human
AHSG	LAMB1	Undirected	1	Human-Human
UBE2I	XPA	Undirected	1	Human-Human
DCTN2	SDCCAG8	Undirected	1	Human-Human
HBA1	RPS24	Undirected	1	Human-Human
RPL21	RPS15	Undirected	1	Human-Human
RPS20	RPS25	Undirected	1	Human-Human
EIF4A1	RPSA	Undirected	1	Human-Human
RPS8	RPSA	Undirected	1	Human-Human
RPS14	RPS15	Undirected	1	Human-Human
CEP135	CEP250	Undirected	1	Human-Human
SKA2	XPO1	Undirected	1	Human-Human
RPL13	RPL26	Undirected	1	Human-Human
CASP8	RELA	Undirected	1	Human-Human
RPL12	RPL19	Undirected	1	Human-Human
RPL26	RPL27A	Undirected	1	Human-Human
TAX1BP1	TBK1	Undirected	1	Human-Human
MRPS15	RPS15	Undirected	1	Human-Human
RPL21	RPL7	Undirected	1	Human-Human
JAK2	PIK3CB	Undirected	1	Human-Human
ENO1	PGK1	Undirected	1	Human-Human
CXCL10	IL10	Undirected	1	Human-Human
LAMB2	NID1	Undirected	1	Human-Human
RPL14	RPL24	Undirected	1	Human-Human
RPL10	RPL5	Undirected	1	Human-Human
RPL12	RPS8	Undirected	1	Human-Human
HAUS4	TUBB	Undirected	1	Human-Human
F2	FGA	Undirected	1	Human-Human
HNRNPK	SSB	Undirected	1	Human-Human
CLIP1	DCTN2	Undirected	1	Human-Human
RPL19	RPL5	Undirected	1	Human-Human
RPL13	RPS5	Undirected	1	Human-Human
RPS16	RPS2	Undirected	1	Human-Human
RPL21	RPL23A	Undirected	1	Human-Human
APOB	TLR6	Undirected	1	Human-Human
CEP63	DCTN2	Undirected	1	Human-Human
RPL12	RPS15A	Undirected	1	Human-Human
CANX	HSPA5	Undirected	1	Human-Human
RPL21	RPS24	Undirected	1	Human-Human
EEF1B2	RPS13	Undirected	1	Human-Human
RPS18	RPS5	Undirected	1	Human-Human
ACTB	TUBB6	Undirected	1	Human-Human
EIF4A1	RPS4X	Undirected	1	Human-Human
IFIH1	STAT1	Undirected	1	Human-Human
RPS14	RPS18	Undirected	1	Human-Human
IL10	TNF	Undirected	1	Human-Human
APOA2	IL6	Undirected	1	Human-Human
FN1	IL6	Undirected	1	Human-Human
ACTB	TUBA4A	Undirected	1	Human-Human
BMS1	RPS16	Undirected	1	Human-Human
EEF1B2	RPS3A	Undirected	1	Human-Human
APOB	TLR4	Undirected	1	Human-Human
DYNC1H1	RPS27	Undirected	1	Human-Human
RPL13	RPS20	Undirected	1	Human-Human
PSMA8	WWP1	Undirected	1	Human-Human
RPL21	RPS2	Undirected	1	Human-Human
C4A	IL6	Undirected	1	Human-Human
PSMC1	RPS15A	Undirected	1	Human-Human
HBA1	RPS27	Undirected	1	Human-Human
RPL5	RPS5	Undirected	1	Human-Human
LAMB1	RPSA	Undirected	1	Human-Human
RPL12	RPL14	Undirected	1	Human-Human
RPS15A	RPS5	Undirected	1	Human-Human
EEF1A1	RPL26	Undirected	1	Human-Human
IKBKE	MAVS	Undirected	1	Human-Human
AKT1	ARNT	Undirected	1	Human-Human
LAMB1	SERPIND1	Undirected	1	Human-Human
DYNC1H1	MAD2L1	Undirected	1	Human-Human
HP	NFKB1	Undirected	1	Human-Human
PABPC1	RPL12	Undirected	1	Human-Human
EEF1A1	RPS18	Undirected	1	Human-Human
RPL18	RPL7	Undirected	1	Human-Human
ACTG1	MYH14	Undirected	1	Human-Human
NUP50	UBE2I	Undirected	1	Human-Human
RPS15A	RPS27	Undirected	1	Human-Human
DVL2	GSK3B	Undirected	1	Human-Human
ACTG1	CFL1	Undirected	1	Human-Human
RPL18A	RPL23A	Undirected	1	Human-Human
CNOT1	EIF4A1	Undirected	1	Human-Human
CEP250	PCM1	Undirected	1	Human-Human
RPL18A	RPL24	Undirected	1	Human-Human
TAB2	TNF	Undirected	1	Human-Human
EEF1A1	RPS20	Undirected	1	Human-Human
ALDH1L1	MTHFD1	Undirected	1	Human-Human
STAT2	TYK2	Undirected	1	Human-Human
CEP250	TUBB	Undirected	1	Human-Human
RPL10	RPL14	Undirected	1	Human-Human
ATN1	CHD3	Undirected	1	Human-Human
CD14	TLR6	Undirected	1	Human-Human
RPL24	RPS24	Undirected	1	Human-Human
AHSG	F8	Undirected	1	Human-Human
CEP135	DCTN2	Undirected	1	Human-Human
RPL24	RPL7	Undirected	1	Human-Human
APOA2	SERPIND1	Undirected	1	Human-Human
RPL10	RPSA	Undirected	1	Human-Human
RPL6	RPS15	Undirected	1	Human-Human
RPL12	RPL21	Undirected	1	Human-Human
HIST1H2BA	HIST1H2BB	Undirected	1	Human-Human
EEF1A1	RPL18A	Undirected	1	Human-Human
EEF1A1	RPS7	Undirected	1	Human-Human
PABPC1	RPL7	Undirected	1	Human-Human
EIF4A1	RPS15	Undirected	1	Human-Human
RPS3A	RPS5	Undirected	1	Human-Human
EIF4A1	RPS13	Undirected	1	Human-Human
RPL27A	RPS6	Undirected	1	Human-Human
APOE	FGA	Undirected	1	Human-Human
IL6	JAK2	Undirected	1	Human-Human
RPL18	RPL36	Undirected	1	Human-Human
NFKB1	TNF	Undirected	1	Human-Human
TUBA4A	TUBB2A	Undirected	1	Human-Human
DCTN1	GOLGB1	Undirected	1	Human-Human
CXCL8	RELA	Undirected	1	Human-Human
COL18A1	CTSB	Undirected	1	Human-Human
RPL12	RPL27A	Undirected	1	Human-Human
BMS1	RPS23	Undirected	1	Human-Human
DCTN2	NUMA1	Undirected	1	Human-Human
RPS13	RPS8	Undirected	1	Human-Human
RPL23A	RPS6	Undirected	1	Human-Human
RPL18A	RPL27A	Undirected	1	Human-Human
APOA1	KNG1	Undirected	1	Human-Human
RPS16	RPS27	Undirected	1	Human-Human
RPL18	RPS14	Undirected	1	Human-Human
APOB	APOH	Undirected	1	Human-Human
RPL18A	RPS3A	Undirected	1	Human-Human
RPL19	RPS23	Undirected	1	Human-Human
RPS15A	RPS3A	Undirected	1	Human-Human
EEF1A1	RPS24	Undirected	1	Human-Human
DVL2	PSMD1	Undirected	1	Human-Human
APOA1	IL6	Undirected	1	Human-Human
LAMB1	PDIA6	Undirected	1	Human-Human
RPL13	RPS13	Undirected	1	Human-Human
RPL27A	RPL6	Undirected	1	Human-Human
RPL7	RPS20	Undirected	1	Human-Human
MRPS15	RPL19	Undirected	1	Human-Human
EIF4A1	RPL23A	Undirected	1	Human-Human
EEF1B2	RPS18	Undirected	1	Human-Human
RPL14	RPS3A	Undirected	1	Human-Human
RPL24	RPS18	Undirected	1	Human-Human
PABPC1	RPS5	Undirected	1	Human-Human
IFNB1	RELA	Undirected	1	Human-Human
HBA1	RPS25	Undirected	1	Human-Human
PCM1	SCLT1	Undirected	1	Human-Human
RPL18	RPS27	Undirected	1	Human-Human
RPL6	RPS23	Undirected	1	Human-Human
RPS2	RPS4X	Undirected	1	Human-Human
RPL7	RPS2	Undirected	1	Human-Human
RPL23A	RPS25	Undirected	1	Human-Human
DNM2	DVL2	Undirected	1	Human-Human
CXCL8	TLR4	Undirected	1	Human-Human
RPL11	RPS20	Undirected	1	Human-Human
ALDOB	GPI	Undirected	1	Human-Human
CLIP1	DCTN1	Undirected	1	Human-Human
ENO1	PCK2	Undirected	1	Human-Human
RPL19	RPL31	Undirected	1	Human-Human
RPL18A	RPL31	Undirected	1	Human-Human
APOB	SERPIND1	Undirected	1	Human-Human
RPL6	RPS14	Undirected	1	Human-Human
RPS16	RPS8	Undirected	1	Human-Human
IFNGR1	JAK1	Undirected	1	Human-Human
RPL14	RPS27	Undirected	1	Human-Human
COMMD1	COPS2	Undirected	1	Human-Human
RPL18	RPS15A	Undirected	1	Human-Human
RPL10	RPS3A	Undirected	1	Human-Human
CEP250	PCNT	Undirected	1	Human-Human
EEF1A1	RPS14	Undirected	1	Human-Human
CNOT1	PAIP1	Undirected	1	Human-Human
RPL19	RPS24	Undirected	1	Human-Human
EEF1A1	RPL21	Undirected	1	Human-Human
PABPC1	RPS16	Undirected	1	Human-Human
NF1	PSMD1	Undirected	1	Human-Human
RPL26	RPS3A	Undirected	1	Human-Human
RPS16	RPS6	Undirected	1	Human-Human
PCNT	TUBB	Undirected	1	Human-Human
DCTN2	TUBB4B	Undirected	1	Human-Human
JAK2	RELA	Undirected	1	Human-Human
RPS13	RPSA	Undirected	1	Human-Human
BMS1	EBNA1BP2	Undirected	1	Human-Human
DCTN1	SPTBN2	Undirected	1	Human-Human
ACTG1	MYH9	Undirected	1	Human-Human
RPL13	RPS25	Undirected	1	Human-Human
HSP90AA1	STAT3	Undirected	1	Human-Human
RPL18	RPL27A	Undirected	1	Human-Human
FGA	LAMB1	Undirected	1	Human-Human
RPS13	RPS14	Undirected	1	Human-Human
TUBB2A	TUBB4B	Undirected	1	Human-Human
IL6	TF	Undirected	1	Human-Human
PLEC	RPS16	Undirected	1	Human-Human
FN1	LAMB1	Undirected	1	Human-Human
IL10	STAT3	Undirected	1	Human-Human
CEP250	TUBA1A	Undirected	1	Human-Human
EEF1A1	RPS4X	Undirected	1	Human-Human
RPL11	RPL12	Undirected	1	Human-Human
RPL26	RPS25	Undirected	1	Human-Human
DYNC1H1	NUMA1	Undirected	1	Human-Human
SDCCAG8	TUBB	Undirected	1	Human-Human
DCTN2	GOLGA2	Undirected	1	Human-Human
RPS15	RPS3A	Undirected	1	Human-Human
RPS25	RPS3A	Undirected	1	Human-Human
RPL36	RPL7	Undirected	1	Human-Human
HECW1	PSMD13	Undirected	1	Human-Human
RPL11	RPS16	Undirected	1	Human-Human
RPL11	RPL5	Undirected	1	Human-Human
RPL11	RPS15	Undirected	1	Human-Human
RPL7	RPS13	Undirected	1	Human-Human
BICD1	DYNC1H1	Undirected	1	Human-Human
CEP63	NUMA1	Undirected	1	Human-Human
EEF1A1	RPSA	Undirected	1	Human-Human
RPL36	RPS24	Undirected	1	Human-Human
CTNNB1	LRRFIP1	Undirected	1	Human-Human
CEP250	HAUS4	Undirected	1	Human-Human
AKAP9	TUBA1A	Undirected	1	Human-Human
RPL26	RPS27	Undirected	1	Human-Human
RPS23	RPS5	Undirected	1	Human-Human
ACTB	RELA	Undirected	1	Human-Human
BMS1	DDX24	Undirected	1	Human-Human
TUBB2A	TUBB6	Undirected	1	Human-Human
CTNNB1	KAT5	Undirected	1	Human-Human
HIST1H4H	PRMT5	Undirected	1	Human-Human
DCTN1	KIF3B	Undirected	1	Human-Human
ACTB	COPS2	Undirected	1	Human-Human
HAUS4	NUMA1	Undirected	1	Human-Human
EEF1A1	RPL10	Undirected	1	Human-Human
F2	FGB	Undirected	1	Human-Human
RPL13	RPS16	Undirected	1	Human-Human
APOA2	TF	Undirected	1	Human-Human
RPS20	RPS3A	Undirected	1	Human-Human
RPL10	RPS18	Undirected	1	Human-Human
IFNAR1	IFNAR2	Undirected	1	Human-Human
BAAT	CAT	Undirected	1	Human-Human
RPS15	RPS16	Undirected	1	Human-Human
RPL24	RPS15A	Undirected	1	Human-Human
CD14	TBK1	Undirected	1	Human-Human
IFIH1	TBK1	Undirected	1	Human-Human
EIF4A1	RPL11	Undirected	1	Human-Human
IL6	TLR2	Undirected	1	Human-Human
HSP90AA1	TUBB4B	Undirected	1	Human-Human
DYNC1H1	PSMD1	Undirected	1	Human-Human
HIST1H2BA	SYNE1	Undirected	1	Human-Human
PABPC1	RPL19	Undirected	1	Human-Human
LAMB1	TF	Undirected	1	Human-Human
RPL24	RPL6	Undirected	1	Human-Human
RPL13	RPL18	Undirected	1	Human-Human
RPS15	RPS7	Undirected	1	Human-Human
AHSG	TF	Undirected	1	Human-Human
EAF1	EAF2	Undirected	1	Human-Human
AKT1	HSP90AB1	Undirected	1	Human-Human
DYNC1H1	XPO1	Undirected	1	Human-Human
NFKB1	PSMC1	Undirected	1	Human-Human
OPTN	TUBA4A	Undirected	1	Human-Human
BMS1	RPS13	Undirected	1	Human-Human
PTBP1	SNRPA	Undirected	1	Human-Human
BMS1	RPS14	Undirected	1	Human-Human
TLR2	TLR4	Undirected	1	Human-Human
CAMK2B	STAT1	Undirected	1	Human-Human
F8	PLG	Undirected	1	Human-Human
RPL36	RPS2	Undirected	1	Human-Human
DVL2	PSMC1	Undirected	1	Human-Human
BCL2	STAT3	Undirected	1	Human-Human
RPL12	RPL36	Undirected	1	Human-Human
IL6	PDIA6	Undirected	1	Human-Human
EEF1A1	RPS27	Undirected	1	Human-Human
FGA	TLR4	Undirected	1	Human-Human
TUBA1A	TUBB4B	Undirected	1	Human-Human
PABPC1	RPSA	Undirected	1	Human-Human
RPS15	RPS6	Undirected	1	Human-Human
RPL6	RPS25	Undirected	1	Human-Human
JAK1	STAT1	Undirected	1	Human-Human
PLEC	RPL31	Undirected	1	Human-Human
CTNNB1	PSMC1	Undirected	1	Human-Human
RPL14	RPS25	Undirected	1	Human-Human
RPL24	RPS2	Undirected	1	Human-Human
HNRNPC	ILF3	Undirected	1	Human-Human
APOH	ITIH3	Undirected	1	Human-Human
APOE	LAMB1	Undirected	1	Human-Human
CD59	GOLGB1	Undirected	1	Human-Human
HSPA4	HSPB1	Undirected	1	Human-Human
C1QA	C4A	Undirected	1	Human-Human
CXCL8	STAT3	Undirected	1	Human-Human
CUL7	PHC2	Undirected	1	Human-Human
AP3B1	PEBP1	Undirected	1	Human-Human
RPL18	RPL21	Undirected	1	Human-Human
RPL12	RPS14	Undirected	1	Human-Human
RPL24	RPS7	Undirected	1	Human-Human
CTNNB1	PSMD1	Undirected	1	Human-Human
MRPS15	RPS18	Undirected	1	Human-Human
NFKB1	PSMD13	Undirected	1	Human-Human
APOB	LAMB1	Undirected	1	Human-Human
RPL21	RPS18	Undirected	1	Human-Human
CTNNB1	TJP1	Undirected	1	Human-Human
RPL10	RPL11	Undirected	1	Human-Human
AXIN1	CTNNB1	Undirected	1	Human-Human
RPL12	RPS16	Undirected	1	Human-Human
IFIH1	NFKB1	Undirected	1	Human-Human
RPS14	RPS5	Undirected	1	Human-Human
SIAH2	TRIM21	Undirected	1	Human-Human
RPL18	RPS4X	Undirected	1	Human-Human
RPS4X	RPS8	Undirected	1	Human-Human
ACTB	MYH9	Undirected	1	Human-Human
JAK1	JAK2	Undirected	1	Human-Human
HNRNPC	HSP90AA1	Undirected	1	Human-Human
IKBKE	TBK1	Undirected	1	Human-Human
ALDOB	GAPDH	Undirected	1	Human-Human
CXCL10	KNG1	Undirected	1	Human-Human
SYNE2	UBE2I	Undirected	1	Human-Human
RPS27	RPS5	Undirected	1	Human-Human
HBB	HP	Undirected	1	Human-Human
TLR4	TNF	Undirected	1	Human-Human
CXCL8	KNG1	Undirected	1	Human-Human
HSP90AA1	HSPA4	Undirected	1	Human-Human
EEF1A1	RPL5	Undirected	1	Human-Human
EIF4A1	RPS6	Undirected	1	Human-Human
RPS2	RPSA	Undirected	1	Human-Human
RPL36	RPS14	Undirected	1	Human-Human
HNRNPC	PTBP1	Undirected	1	Human-Human
CEP135	SCLT1	Undirected	1	Human-Human
RPL21	RPS20	Undirected	1	Human-Human
PIAS3	UBE2I	Undirected	1	Human-Human
APOB	TF	Undirected	1	Human-Human
RPL19	RPS8	Undirected	1	Human-Human
RPL23A	RPL26	Undirected	1	Human-Human
RPL12	RPL5	Undirected	1	Human-Human
RPS18	RPS24	Undirected	1	Human-Human
RPL14	RPS5	Undirected	1	Human-Human
RPS18	RPSA	Undirected	1	Human-Human
RPL26	RPS24	Undirected	1	Human-Human
RPL26	RPS5	Undirected	1	Human-Human
DDX24	GTPBP4	Undirected	1	Human-Human
RPL23A	RPL24	Undirected	1	Human-Human
HSPD1	TLR4	Undirected	1	Human-Human
RPL18	RPSA	Undirected	1	Human-Human
PABPC1	RPS14	Undirected	1	Human-Human
PCM1	TUBB4B	Undirected	1	Human-Human
PRDX6	RNASET2	Undirected	1	Human-Human
IKBKE	TLR4	Undirected	1	Human-Human
RPL31	RPL7	Undirected	1	Human-Human
EEF1B2	RPS2	Undirected	1	Human-Human
HSPA8	NUP50	Undirected	1	Human-Human
PCNT	SCLT1	Undirected	1	Human-Human
AXIN1	TCF7L2	Undirected	1	Human-Human
CXCL8	NFKB1	Undirected	1	Human-Human
DYNLT1	PrM/M	Undirected	1	Human-Virus
ACTA2	NS3	Undirected	1	Human-Virus
ACTB	NS3	Undirected	1	Human-Virus
ACTG1	NS1	Undirected	1	Human-Virus
ACTG1	NS3	Undirected	1	Human-Virus
ACTG2	NS3	Undirected	1	Human-Virus
ACY1	C	Undirected	1	Human-Virus
ADGRE2	NS1	Undirected	1	Human-Virus
ADH1B	NS1	Undirected	1	Human-Virus
AGGF1	NS2B	Undirected	1	Human-Virus
AHSG	NS1	Undirected	1	Human-Virus
AKAP1	NS2A	Undirected	1	Human-Virus
AKAP8L	NS3	Undirected	1	Human-Virus
AKAP9	NS5	Undirected	1	Human-Virus
AKR7A3	NS2A	Undirected	1	Human-Virus
AKT1	NS1	Undirected	1	Human-Virus
ALDH1L1	NS1	Undirected	1	Human-Virus
ALDH3A2	NS5	Undirected	1	Human-Virus
ALDH7A1	NS1	Undirected	1	Human-Virus
ALDOB	C	Undirected	1	Human-Virus
ALDOB	NS1	Undirected	1	Human-Virus
AMBP	NS1	Undirected	1	Human-Virus
AMBP	NS3	Undirected	1	Human-Virus
AMER1	NS1	Undirected	1	Human-Virus
ANKHD1	NS1	Undirected	1	Human-Virus
ANKRD12	C	Undirected	1	Human-Virus
ANKRD12	NS5	Undirected	1	Human-Virus
ANKRD50	NS3	Undirected	1	Human-Virus
ANKRD50	NS5	Undirected	1	Human-Virus
ANP32B	C	Undirected	1	Human-Virus
ANP32B	E	Undirected	1	Human-Virus
ANP32B	NS1	Undirected	1	Human-Virus
ANP32B	NS3	Undirected	1	Human-Virus
ANP32B	NS5	Undirected	1	Human-Virus
ANXA2	NS1	Undirected	1	Human-Virus
AP3B1	C	Undirected	1	Human-Virus
AP3B1	E	Undirected	1	Human-Virus
AP3B1	NS1	Undirected	1	Human-Virus
AP3B1	NS3	Undirected	1	Human-Virus
AP3B1	NS5	Undirected	1	Human-Virus
APAF1	NS3	Undirected	1	Human-Virus
APBB1IP	NS3	Undirected	1	Human-Virus
APEH	NS1	Undirected	1	Human-Virus
APOA1	NS2A	Undirected	1	Human-Virus
APOA2	NS1	Undirected	1	Human-Virus
APOA2	PrM/M	Undirected	1	Human-Virus
APOB	NS2A	Undirected	1	Human-Virus
APOB	NS5	Undirected	1	Human-Virus
APOE	C	Undirected	1	Human-Virus
APOH	NS1	Undirected	1	Human-Virus
ARHGAP25	NS5	Undirected	1	Human-Virus
ARHGEF11	E	Undirected	1	Human-Virus
ARID2	NS5	Undirected	1	Human-Virus
ARL6IP5	NS1	Undirected	1	Human-Virus
ARNT	NS1	Undirected	1	Human-Virus
ARNTL	NS5	Undirected	1	Human-Virus
ATN1	NS5	Undirected	1	Human-Virus
ATP5B	NS1	Undirected	1	Human-Virus
ATP6V0E1	PrM/M	Undirected	1	Human-Virus
AXIN1	NS3	Undirected	1	Human-Virus
AZGP1	NS1	Undirected	1	Human-Virus
AZI2	NS3	Undirected	1	Human-Virus
BAAT	E	Undirected	1	Human-Virus
BCKDHA	NS1	Undirected	1	Human-Virus
BCL2	E	Undirected	1	Human-Virus
BCL2L1	E	Undirected	1	Human-Virus
BCL2L14	NS3	Undirected	1	Human-Virus
BDH1	NS1	Undirected	1	Human-Virus
BICD1	NS5	Undirected	1	Human-Virus
BIRC2	C	Undirected	1	Human-Virus
BIRC2	NS1	Undirected	1	Human-Virus
BIRC2	NS3	Undirected	1	Human-Virus
BIRC2	NS5	Undirected	1	Human-Virus
BMS1	NS2A	Undirected	1	Human-Virus
BOD1L	C	Undirected	1	Human-Virus
BOD1L	NS1	Undirected	1	Human-Virus
BOD1L	NS3	Undirected	1	Human-Virus
BOD1L	NS5	Undirected	1	Human-Virus
BOD1L	PrM/M	Undirected	1	Human-Virus
C14orf118	NS5	Undirected	1	Human-Virus
C19orf21	NS5	Undirected	1	Human-Virus
C1QA	NS1	Undirected	1	Human-Virus
C1S	NS1	Undirected	1	Human-Virus
C4A	NS1	Undirected	1	Human-Virus
C4A	NS2A	Undirected	1	Human-Virus
C4B	NS1	Undirected	1	Human-Virus
C4BP	NS1	Undirected	1	Human-Virus
C8orf77	NS3	Undirected	1	Human-Virus
C9orf117	NS3	Undirected	1	Human-Virus
CALCOCO2	E	Undirected	1	Human-Virus
CALCOCO2	NS3	Undirected	1	Human-Virus
CALCOCO2	NS4A	Undirected	1	Human-Virus
CALCOCO2	NS5	Undirected	1	Human-Virus
CALR	E	Undirected	1	Human-Virus
CALR	NS1	Undirected	1	Human-Virus
CALR	NS5	Undirected	1	Human-Virus
CAMK2B	NS3	Undirected	1	Human-Virus
CAMTA2	NS3	Undirected	1	Human-Virus
CAMTA2	NS5	Undirected	1	Human-Virus
CANX	E	Undirected	1	Human-Virus
CAPRIN1	E	Undirected	1	Human-Virus
CASP8	NS3	Undirected	1	Human-Virus
CAT	NS5	Undirected	1	Human-Virus
CCDC14	NS5	Undirected	1	Human-Virus
CCDC66	NS2A	Undirected	1	Human-Virus
CCDC88C	NS2A	Undirected	1	Human-Virus
CCDC88C	NS5	Undirected	1	Human-Virus
CCDC99	NS5	Undirected	1	Human-Virus
CCNL2	NS5	Undirected	1	Human-Virus
CCS	NS1	Undirected	1	Human-Virus
CD14	E	Undirected	1	Human-Virus
CD14	NS1	Undirected	1	Human-Virus
CD209	E	Undirected	1	Human-Virus
CD3E	C	Undirected	1	Human-Virus
CD3E	E	Undirected	1	Human-Virus
CD3E	NS5	Undirected	1	Human-Virus
CD3G	C	Undirected	1	Human-Virus
CD3G	E	Undirected	1	Human-Virus
CD3G	NS5	Undirected	1	Human-Virus
CD59	NS1	Undirected	1	Human-Virus
CDH11	NS5	Undirected	1	Human-Virus
CENPQ	NS1	Undirected	1	Human-Virus
CEP135	NS5	Undirected	1	Human-Virus
CEP250	NS3	Undirected	1	Human-Virus
CEP250	NS5	Undirected	1	Human-Virus
CEP63	NS3	Undirected	1	Human-Virus
CES1	NS1	Undirected	1	Human-Virus
CFL1	NS1	Undirected	1	Human-Virus
CGNL1	NS5	Undirected	1	Human-Virus
CHD3	NS5	Undirected	1	Human-Virus
CHEK1	NS1	Undirected	1	Human-Virus
CLDN1	PrM/M	Undirected	1	Human-Virus
CLIC2	E	Undirected	1	Human-Virus
CLIC2	PrM/M	Undirected	1	Human-Virus
CLIP1	NS5	Undirected	1	Human-Virus
CLU	C	Undirected	1	Human-Virus
CLU	NS1	Undirected	1	Human-Virus
CLU	PrM/M	Undirected	1	Human-Virus
CNOT1	NS2A	Undirected	1	Human-Virus
CNOT1	NS4A	Undirected	1	Human-Virus
COBLL1	NS5	Undirected	1	Human-Virus
COL12A1	NS2B	Undirected	1	Human-Virus
COL18A1	NS1	Undirected	1	Human-Virus
COMMD1	NS1	Undirected	1	Human-Virus
COPS2	NS2A	Undirected	1	Human-Virus
COPS2	NS5	Undirected	1	Human-Virus
CORO1A	C	Undirected	1	Human-Virus
CORO1A	E	Undirected	1	Human-Virus
CORO1A	NS3	Undirected	1	Human-Virus
CORO1A	NS5	Undirected	1	Human-Virus
CROP	NS5	Undirected	1	Human-Virus
CTNNB1	NS2A	Undirected	1	Human-Virus
[truncated: 524 more rows]
