# Supplementary material for: Target Identification Using Homopharma and Network-Based Methods for Predicting Compounds Against Dengue Virus-Infected Cells
Source: Molecules. 2020 Apr 18;25(8):1883. doi: 10.3390/molecules25081883 (PMC7221756; doi:10.3390/molecules25081883)
Supplement: Supplementary file 1 [file molecules-25-01883-s001.zip › Supporting Information Table S3.xlsx]

## Sheet: den-human_interctome
Dengue Serotype	Dengue Protein	Interaction type	Gene symbol	Human Protein	Dengue Protein	NCBI	Method	Details	Author	PUBMED ID/link
1,2,3,4	PrM/M	Interacts with	6993	DYNLT1	PrM/M	http://www.ncbi.nlm.nih.gov/gene/6993	yeast Two Hybrid Test	The interaction of flavivirus M protein with light chain Tctex-1 of human dynein plays a role in late stages of virus replication.	Brault JB et al.	PMID:21767858
2	NS3	interacts with	11475	ACTA2	NS3	http://www.ncbi.nlm.nih.gov/gene/11475	yeast Two Hybrid Test	Flavivirus NS3 and NS5 proteins interaction network: a high-throughput yeast two-hybrid screen	Marc Le Breton et al.	PMCID:PMC3215679
2	NS3	interacts with	60	ACTB	NS3	http://www.ncbi.nlm.nih.gov/gene/60	yeast Two Hybrid Test	Flavivirus NS3 and NS5 proteins interaction network: a high-throughput yeast two-hybrid screen	Marc Le Breton et al.	PMCID:PMC3215679
2	NS1	Interacts with	71	ACTG1	NS1	http://www.ncbi.nlm.nih.gov/gene/71	Yeast Two Hybrid Test	Mapping the interactions of dengue virus NS1 protein with human liver proteins using a yeast two-hybrid system: identification of C1q as an interacting partner.	a	23516407
2	NS3	interacts with	71	ACTG1	NS3	http://www.ncbi.nlm.nih.gov/gene/71	yeast Two Hybrid Test	Flavivirus NS3 and NS5 proteins interaction network: a high-throughput yeast two-hybrid screen	Marc Le Breton et al.	PMCID:PMC3215679
2	NS3	interacts with	72	ACTG2	NS3	http://www.ncbi.nlm.nih.gov/gene/72	yeast Two Hybrid Test	Flavivirus NS3 and NS5 proteins interaction network: a high-throughput yeast two-hybrid screen	Marc Le Breton et al.	PMCID:PMC3215679
2	C	interacts with	95	ACY1	C	http://www.ncbi.nlm.nih.gov/gene/95	yeast Two Hybrid Test	Dengue-2 Structural Proteins Associate with Human Proteins to Produce a Coagulation and Innate Immune Response Biased Interactome	Brenda†B†Folly et al.	PMC3037883
2	NS1	Interacts with	30817	ADGRE2	NS1	http://www.ncbi.nlm.nih.gov/gene/30817	Yeast Two Hybrid Test	Mapping the interactions of dengue virus NS1 protein with human liver proteins using a yeast two-hybrid system: identification of C1q as an interacting partner.	a	23516407
2	NS1	Interacts with	125	ADH1B	NS1	http://www.ncbi.nlm.nih.gov/gene/125	Yeast Two Hybrid Test	Mapping the interactions of dengue virus NS1 protein with human liver proteins using a yeast two-hybrid system: identification of C1q as an interacting partner.	a	23516407
2	NS2B	interacts with	55109	AGGF1	NS2B	http://www.ncbi.nlm.nih.gov/gene/55109	yeast Two Hybrid Test	A Physical Interaction Network of Dengue Virus and Human Proteins	Khadka S et al.	PMID:21911577,PMCID:PMC3237087
2	NS1	Interacts with	197	AHSG	NS1	http://www.ncbi.nlm.nih.gov/gene/197	Yeast Two Hybrid Test	Mapping the interactions of dengue virus NS1 protein with human liver proteins using a yeast two-hybrid system: identification of C1q as an interacting partner.	a	23516407
2	NS2A	interacts with	8165	AKAP1	NS2A	http://www.ncbi.nlm.nih.gov/gene/8165	yeast Two Hybrid Test	A Physical Interaction Network of Dengue Virus and Human Proteins	Khadka S et al.	PMID:21911577,PMCID:PMC3237087
2	NS3	interacts with	26993	AKAP8L	NS3	http://www.ncbi.nlm.nih.gov/gene/26993	yeast Two Hybrid Test	A Physical Interaction Network of Dengue Virus and Human Proteins	Khadka S et al.	PMID:21911577,PMCID:PMC3237087
2	NS5	interacts with	10142	AKAP9	NS5	http://www.ncbi.nlm.nih.gov/gene/10142	yeast Two Hybrid Test	Identification of New Protein Interactions between Dengue Fever Virus and Its Hosts, Human and Mosquito,A Physical Interaction Network of Dengue Virus and Human Proteins	Dumrong Mairiang et al.	PMID:23326450,PMC3543448
2	NS2A	interacts with	22977	AKR7A3	NS2A	http://www.ncbi.nlm.nih.gov/gene/22977	yeast Two Hybrid Test	A Physical Interaction Network of Dengue Virus and Human Proteins	Khadka S et al.	PMID:21911577,PMCID:PMC3237087
2	NS1	Interacts with	207	AKT1	NS1	http://www.ncbi.nlm.nih.gov/gene/207	Western blot, Inhibition assay, FACS	Antibodies against dengue virus nonstructural protein-1 induce heme oxygenase-1 via a redox-dependent pathway in human endothelial cells.	a	23103292
2	NS1	Interacts with	10840	ALDH1L1	NS1	http://www.ncbi.nlm.nih.gov/gene/10840	Yeast Two Hybrid Test	Mapping the interactions of dengue virus NS1 protein with human liver proteins using a yeast two-hybrid system: identification of C1q as an interacting partner.	a	23516407
2	NS5	interacts with	224	ALDH3A2	NS5	http://www.ncbi.nlm.nih.gov/gene/224	yeast Two Hybrid Test	A Physical Interaction Network of Dengue Virus and Human Proteins	Khadka S et al.	PMID:21911577,PMCID:PMC3237087
2	NS1	Interacts with	501	ALDH7A1	NS1	http://www.ncbi.nlm.nih.gov/gene/501	Yeast Two Hybrid Test	Mapping the interactions of dengue virus NS1 protein with human liver proteins using a yeast two-hybrid system: identification of C1q as an interacting partner.	a	23516407
2	C	interacts with	229	ALDOB	C	http://www.ncbi.nlm.nih.gov/gene/229	Bacterial Two Hybrid Test	Dengue-2 Structural Proteins Associate with Human Proteins to Produce a Coagulation and Innate Immune Response Biased Interactome	Brenda†B†Folly et al.	PMC3037883
2	NS1	Interacts with	229	ALDOB	NS1	http://www.ncbi.nlm.nih.gov/gene/229	Yeast Two Hybrid Test	Mapping the interactions of dengue virus NS1 protein with human liver proteins using a yeast two-hybrid system: identification of C1q as an interacting partner.	a	23516407
2	NS1	Interacts with	259	AMBP	NS1	http://www.ncbi.nlm.nih.gov/gene/259	Yeast Two Hybrid Test	Mapping the interactions of dengue virus NS1 protein with human liver proteins using a yeast two-hybrid system: identification of C1q as an interacting partner.	a	23516407
2	NS3	interacts with	259	AMBP	NS3	http://www.ncbi.nlm.nih.gov/gene/259	yeast Two Hybrid Test	Flavivirus NS3 and NS5 proteins interaction network: a high-throughput yeast two-hybrid screen	Marc Le Breton et al.	PMCID:PMC3215679
2	NS1	Interacts with	139285	AMER1	NS1	http://www.ncbi.nlm.nih.gov/gene/139285	Yeast Two Hybrid Test	A physical interaction network of dengue virus and human proteins.	a	21911577
2	NS1	Interacts with	54882	ANKHD1	NS1	http://www.ncbi.nlm.nih.gov/gene/54882	Mass spectrometry	Dengue†virus†NS1†protein†interacts†with the†ribosomal†protein†RPL18: This†interaction†is†required†for†viraltranslation†and†replication†in†Huh-7†cells.	a	26092250
1,2,3,4	C	interacts with	23253	ANKRD12	C	http://www.ncbi.nlm.nih.gov/gene/23253	yeast Two Hybrid Test	Identification of New Protein Interactions between Dengue Fever Virus and Its Hosts, Human and Mosquito	Dumrong Mairiang et al.	PMID:23326450,PMC3543448
1,2	NS5	Interacts with	23253	ANKRD12	NS5	http://www.ncbi.nlm.nih.gov/gene/23253	yeast Two Hybrid Test	Characterization of intracellular interactions between dengue virus and host proteins	Dumrong Mairiang	http://digitalcommons.wayne.edu/oa_dissertations/552
2	NS3	interacts with	57182	ANKRD50	NS3	http://www.ncbi.nlm.nih.gov/gene/57182	yeast Two Hybrid Test	A Physical Interaction Network of Dengue Virus and Human Proteins	Khadka S et al.	PMID:21911577,PMCID:PMC3237087
2	NS5	interacts with	57182	ANKRD50	NS5	http://www.ncbi.nlm.nih.gov/gene/57182	yeast Two Hybrid Test	Identification of New Protein Interactions between Dengue Fever Virus and Its Hosts, Human and Mosquito,A Physical Interaction Network of Dengue Virus and Human Proteins	Dumrong Mairiang et al.	PMID:23326450,PMC3543448
1,2,3,4	C	Interacts with	10541	ANP32B	C	http://www.ncbi.nlm.nih.gov/gene/10541	Yeast Two Hybrid Test	Characterization of intracellular interactions between dengue virus and host proteins	Dumrong Mairiang	http://digitalcommons.wayne.edu/oa_dissertations/550
1,4	E	Interacts with	10541	ANP32B	E	http://www.ncbi.nlm.nih.gov/gene/10541	yeast Two Hybrid Test	Characterization of intracellular interactions between dengue virus and host proteins	Dumrong Mairiang	http://digitalcommons.wayne.edu/oa_dissertations/552
1	NS1	Interacts with	10541	ANP32B	NS1	http://www.ncbi.nlm.nih.gov/gene/10541	yeast Two Hybrid Test	Characterization of intracellular interactions between dengue virus and host proteins	Dumrong Mairiang	http://digitalcommons.wayne.edu/oa_dissertations/552
1,2,3,4	NS3	interacts with	10541	ANP32B	NS3	http://www.ncbi.nlm.nih.gov/gene/10541	yeast two hybrid test	Identification of New Protein Interactions between Dengue Fever Virus and Its Hosts, Human and Mosquito	Dumrong Mairiang et al.	PMID:23326450,PMC3543448
1	NS5	Interacts with	10541	ANP32B	NS5	http://www.ncbi.nlm.nih.gov/gene/10541	yeast Two Hybrid Test	Characterization of intracellular interactions between dengue virus and host proteins	Dumrong Mairiang	http://digitalcommons.wayne.edu/oa_dissertations/552
2	NS1	Interacts with	302	ANXA2	NS1	http://www.ncbi.nlm.nih.gov/gene/302	Suppression subtractive hybridization, qRT-PCR	Differentially expressed genes of human microvascular endothelial cells in response to anti-dengue virus NS1 antibodies by suppression subtractive hybridization.	a	23697814
1,2,3,4	C	interacts with	8546	AP3B1	C	http://www.ncbi.nlm.nih.gov/gene/8546	yeast Two Hybrid Test	Identification of New Protein Interactions between Dengue Fever Virus and Its Hosts, Human and Mosquito	Dumrong Mairiang et al.	PMID:23326450,PMC3543448
1	E	interacts with	8546	AP3B1	E	http://www.ncbi.nlm.nih.gov/gene/8546	yeast Two Hybrid Test	Characterization of intracellular interactions between dengue virus and host proteins	Dumrong Mairiang	http://digitalcommons.wayne.edu/oa_dissertations/552
1	NS1	Interacts with	8546	AP3B1	NS1	http://www.ncbi.nlm.nih.gov/gene/8546	yeast Two Hybrid Test	Characterization of intracellular interactions between dengue virus and host proteins	Dumrong Mairiang	http://digitalcommons.wayne.edu/oa_dissertations/552
1,2	NS3	Interacts with	8546	AP3B1	NS3	http://www.ncbi.nlm.nih.gov/gene/8546	yeast Two Hybrid Test	Characterization of intracellular interactions between dengue virus and host proteins	Dumrong Mairiang	http://digitalcommons.wayne.edu/oa_dissertations/552
1,2	NS5	Interacts with	8546	AP3B1	NS5	http://www.ncbi.nlm.nih.gov/gene/8546	yeast Two Hybrid Test	Characterization of intracellular interactions between dengue virus and host proteins	Dumrong Mairiang	http://digitalcommons.wayne.edu/oa_dissertations/552
2	NS3	interacts with	317	APAF1	NS3	http://www.ncbi.nlm.nih.gov/gene/317	Structural Similarity	Mapping Protein Interactions between Dengue Virus and Its Human and Insect Hosts	Janet M. Doolittle,Shawn M. Gomez	DOI: 10.1371/journal.pntd.0000954
2	NS3	interacts with	54518	APBB1IP	NS3	http://www.ncbi.nlm.nih.gov/gene/54518	yeast Two Hybrid Test	Flavivirus NS3 and NS5 proteins interaction network: a high-throughput yeast two-hybrid screen	Marc Le Breton et al.	PMCID:PMC3215679
2	NS1	Interacts with	327	APEH	NS1	http://www.ncbi.nlm.nih.gov/gene/327	Yeast Two Hybrid Test	Mapping the interactions of dengue virus NS1 protein with human liver proteins using a yeast two-hybrid system: identification of C1q as an interacting partner.	a	23516407
2	NS2A	interacts with	335	APOA1	NS2A	http://www.ncbi.nlm.nih.gov/gene/335	yeast Two Hybrid Test	A Physical Interaction Network of Dengue Virus and Human Proteins	Khadka S et al.	PMID:21911577,PMCID:PMC3237087
2	NS1	Interacts with	336	APOA2	NS1	http://www.ncbi.nlm.nih.gov/gene/336	Yeast Two Hybrid Test	Mapping the interactions of dengue virus NS1 protein with human liver proteins using a yeast two-hybrid system: identification of C1q as an interacting partner.	a	23516407
2	PrM/M	Interacts with	336	APOA2	PrM/M	http://www.ncbi.nlm.nih.gov/gene/336	Bacterial Two Hybrid Test	Dengue-2 Structural Proteins Associate with Human Proteins to Produce a Coagulation and Innate Immune Response Biased Interactome	Brenda†B†Folly et al.	PMC3037883
2	NS2A	interacts with	338	APOB	NS2A	http://www.ncbi.nlm.nih.gov/gene/338	yeast Two Hybrid Test	A Physical Interaction Network of Dengue Virus and Human Proteins	Khadka S et al.	PMID:21911577,PMCID:PMC3237087
2	NS5	interacts with	338	APOB	NS5	http://www.ncbi.nlm.nih.gov/gene/338	yeast Two Hybrid Test	Identification of New Protein Interactions between Dengue Fever Virus and Its Hosts, Human and Mosquito,A Physical Interaction Network of Dengue Virus and Human Proteins	Dumrong Mairiang et al.	PMID:23326450,PMC3543448
2	C	Binds to	348	APOE	C	http://www.ncbi.nlm.nih.gov/gene/348	yeast Two Hybrid Test	Dengue virus capsid protein interacts specifically with very low-density lipoproteins.	Faustino AF1 et al.	PMID: 23792329
2	NS1	Interacts with	350	APOH	NS1	http://www.ncbi.nlm.nih.gov/gene/350	Yeast Two Hybrid Test	Mapping the interactions of dengue virus NS1 protein with human liver proteins using a yeast two-hybrid system: identification of C1q as an interacting partner.	a	23516407
2	NS5	interacts with	9938	ARHGAP25	NS5	http://www.ncbi.nlm.nih.gov/gene/9938	yeast Two Hybrid Test	Flavivirus NS3 and NS5 proteins interaction network: a high-throughput yeast two-hybrid screen	Marc Le Breton et al.	PMCID:PMC3215679
2	E	interacts with	9826	ARHGEF11	E	http://www.ncbi.nlm.nih.gov/gene/9826	Bacterial Two Hybrid Test	Dengue-2 Structural Proteins Associate with Human Proteins to Produce a Coagulation and Innate Immune Response Biased Interactome	Brenda†B†Folly et al.	PMC3037883
2	NS5	interacts with	196528	ARID2	NS5	http://www.ncbi.nlm.nih.gov/gene/196528	yeast Two Hybrid Test	Flavivirus NS3 and NS5 proteins interaction network: a high-throughput yeast two-hybrid screen	Marc Le Breton et al.	PMCID:PMC3215679
2	NS1	Interacts with	10550	ARL6IP5	NS1	http://www.ncbi.nlm.nih.gov/gene/10550	Suppression subtractive hybridization, qRT-PCR	Differentially expressed genes of human microvascular endothelial cells in response to anti-dengue virus NS1 antibodies by suppression subtractive hybridization.	a	23697814
2	NS1	Interacts with	405	ARNT	NS1	http://www.ncbi.nlm.nih.gov/gene/450	Suppression subtractive hybridization, qRT-PCR	Differentially expressed genes of human microvascular endothelial cells in response to anti-dengue virus NS1 antibodies by suppression subtractive hybridization.	a	23697814
2	NS5	interacts with	406	ARNTL	NS5	http://www.ncbi.nlm.nih.gov/gene/406	yeast Two Hybrid Test	Flavivirus NS3 and NS5 proteins interaction network: a high-throughput yeast two-hybrid screen	Marc Le Breton et al.	PMCID:PMC3215679
2	NS5	interacts with	1822	ATN1	NS5	http://www.ncbi.nlm.nih.gov/gene/1822	yeast Two Hybrid Test	Flavivirus NS3 and NS5 proteins interaction network: a high-throughput yeast two-hybrid screen	Marc Le Breton et al.	PMCID:PMC3215679
1,2,3,4	NS1	Interacts with	506	ATP5B	NS1	http://www.ncbi.nlm.nih.gov/gene/506	Western blot, Confocal microscopy, Cell binding assay, ELISA	Proteomic Analysis of Endothelial Cell Autoantigens Recognized by Anti-Dengue Virus Nonstructural Protein 1 Antibodies	a	18997103
2	PrM/M	interacts with	8992	ATP6V0E1	PrM/M	http://www.ncbi.nlm.nih.gov/gene/11261	yeast Two Hybrid Test	Novel binding between pre-membrane protein and vacuolar ATPase is required for efficient dengue virus secretion.	Duan X et al.	PMID:18573235
2	NS3	interacts with	8312	AXIN1	NS3	http://www.ncbi.nlm.nih.gov/gene/8312	yeast Two Hybrid Test	Flavivirus NS3 and NS5 proteins interaction network: a high-throughput yeast two-hybrid screen	Marc Le Breton et al.	PMCID:PMC3215679
2	NS1	Interacts with	563	AZGP1	NS1	http://www.ncbi.nlm.nih.gov/gene/563	Yeast Two Hybrid Test	Mapping the interactions of dengue virus NS1 protein with human liver proteins using a yeast two-hybrid system: identification of C1q as an interacting partner.	a	23516407
2	NS3	interacts with	113451	AZI2	NS3	http://www.ncbi.nlm.nih.gov/gene/113451	yeast Two Hybrid Test	Flavivirus NS3 and NS5 proteins interaction network: a high-throughput yeast two-hybrid screen, Identification of New Protein Interactions between Dengue Fever Virus and Its Hosts, Human and Mosquito	Marc Le Breton et al. , Dumrong Mairiang et al.	PMCID:PMC3215679, PMID:23326450,PMC3543448
2	E	interacts with	570	BAAT	E	http://www.ncbi.nlm.nih.gov/gene/570	Bacterial Two Hybrid Test	Dengue-2 Structural Proteins Associate with Human Proteins to Produce a Coagulation and Innate Immune Response Biased Interactome	Brenda†B†Folly et al.	PMC3037883
2	NS1	Interacts with	593	BCKDHA	NS1	http://www.ncbi.nlm.nih.gov/gene/593	Yeast Two Hybrid Test	Mapping the interactions of dengue virus NS1 protein with human liver proteins using a yeast two-hybrid system: identification of C1q as an interacting partner.	a	23516407
2	E	interacts with	596	BCL2	E	http://www.ncbi.nlm.nih.gov/gene/596	yeast Two Hybrid Test	Mapping Protein Interactions between Dengue Virus and Its Human and Insect Hosts	Janet M. Doolittle,Shawn M. Gomez	DOI: 10.1371/journal.pntd.0000954
2	E	interacts with	598	BCL2L1	E	http://www.ncbi.nlm.nih.gov/gene/598	yeast Two Hybrid Test	Mapping Protein Interactions between Dengue Virus and Its Human and Insect Hosts	Janet M. Doolittle,Shawn M. Gomez	DOI: 10.1371/journal.pntd.0000954
2	NS3	interacts with	79370	BCL2L14	NS3	http://www.ncbi.nlm.nih.gov/gene/79370	yeast Two Hybrid Test	Flavivirus NS3 and NS5 proteins interaction network: a high-throughput yeast two-hybrid screen	Marc Le Breton et al.	PMCID:PMC3215679
2	NS1	Interacts with	622	BDH1	NS1	http://www.ncbi.nlm.nih.gov/gene/622	Yeast Two Hybrid Test	Mapping the interactions of dengue virus NS1 protein with human liver proteins using a yeast two-hybrid system: identification of C1q as an interacting partner.	a	23516407
2	NS5	interacts with	636	BICD1	NS5	http://www.ncbi.nlm.nih.gov/gene/636	yeast Two Hybrid Test	Flavivirus NS3 and NS5 proteins interaction network: a high-throughput yeast two-hybrid screen	Marc Le Breton et al.	PMCID:PMC3215679
1,2,3,4	C	interacts with	329	BIRC2	C	http://www.ncbi.nlm.nih.gov/gene/329	yeast Two Hybrid Test & CO-AP assay	Identification of New Protein Interactions between Dengue Fever Virus and Its Hosts, Human and Mosquito	Dumrong Mairiang et al.	PMID:23326450,PMC3543448
1	NS1	Interacts with	329	BIRC2	NS1	http://www.ncbi.nlm.nih.gov/gene/329	yeast Two Hybrid Test	Characterization of intracellular interactions between dengue virus and host proteins	Dumrong Mairiang	http://digitalcommons.wayne.edu/oa_dissertations/552
1,2	NS3	Interacts with	329	BIRC2	NS3	http://www.ncbi.nlm.nih.gov/gene/329	yeast Two Hybrid Test	Characterization of intracellular interactions between dengue virus and host proteins	Dumrong Mairiang	http://digitalcommons.wayne.edu/oa_dissertations/552
1,2	NS5	Interacts with	329	BIRC2	NS5	http://www.ncbi.nlm.nih.gov/gene/329	yeast Two Hybrid Test	Characterization of intracellular interactions between dengue virus and host proteins	Dumrong Mairiang	http://digitalcommons.wayne.edu/oa_dissertations/552
2	NS2A	interacts with	9790	BMS1	NS2A	http://www.ncbi.nlm.nih.gov/gene/9790	yeast Two Hybrid Test	A Physical Interaction Network of Dengue Virus and Human Proteins	Khadka S et al.	PMID:21911577,PMCID:PMC3237087
1,2,3,4	C	interacts with	259282	BOD1L	C	http://www.ncbi.nlm.nih.gov/gene/259282	yeast Two Hybrid Test & CO-AP assay	Identification of New Protein Interactions between Dengue Fever Virus and Its Hosts, Human and Mosquito	Dumrong Mairiang et al.	PMID:23326450,PMC3543448
1	NS1	Interacts with	259282	BOD1L	NS1	http://www.ncbi.nlm.nih.gov/gene/259282	yeast Two Hybrid Test	Characterization of intracellular interactions between dengue virus and host proteins	Dumrong Mairiang	http://digitalcommons.wayne.edu/oa_dissertations/552
2	NS3	Interacts with	259282	BOD1L	NS3	http://www.ncbi.nlm.nih.gov/gene/259282	yeast Two Hybrid Test	Identification of New Protein Interactions between Dengue Fever Virus and Its Hosts, Human and Mosquito	Dumrong Mairiang et al.	PMID:23326450,PMC3543448
1,2	NS5	Interacts with	259282	BOD1L	NS5	http://www.ncbi.nlm.nih.gov/gene/259282	yeast Two Hybrid Test	Characterization of intracellular interactions between dengue virus and host proteins	Dumrong Mairiang	http://digitalcommons.wayne.edu/oa_dissertations/552
2	PrM/M	Interacts with	259282	BOD1L	PrM/M	http://www.ncbi.nlm.nih.gov/gene/259282	yeast Two Hybrid Test	Characterization of intracellular interactions between dengue virus and host proteins	Dumrong Mairiang	http://digitalcommons.wayne.edu/oa_dissertations/552
2	NS5	interacts with	55668	C14orf118	NS5	http://www.ncbi.nlm.nih.gov/gene/55668	yeast Two Hybrid Test	Flavivirus NS3 and NS5 proteins interaction network: a high-throughput yeast two-hybrid screen	Marc Le Breton et al.	PMCID:PMC3215679
2	NS5	interacts with	126353	C19orf21	NS5	http://www.ncbi.nlm.nih.gov/gene/?term=C19orf21[sym]	yeast Two Hybrid Test	Flavivirus NS3 and NS5 proteins interaction network: a high-throughput yeast two-hybrid screen	Marc Le Breton et al.	PMCID:PMC3215679
2	NS1	Interacts with	712	C1QA	NS1	http://www.ncbi.nlm.nih.gov/gene/712	Yeast Two Hybrid Test	Mapping the interactions of dengue virus NS1 protein with human liver proteins using a yeast two-hybrid system: identification of C1q as an interacting partner.	a	23516407
2	NS1	Interacts with	716	C1S	NS1	http://www.ncbi.nlm.nih.gov/gene/716	ELISA	N-linked glycosylation of dengue virus NS1 protein modulates secretion, cell-surface expression, hexamer stability, and interactions with human complement.	a	21429549
2	NS1	Interacts with	720	C4A	NS1	http://www.ncbi.nlm.nih.gov/gene/720	Yeast Two Hybrid Test	Mapping the interactions of dengue virus NS1 protein with human liver proteins using a yeast two-hybrid system: identification of C1q as an interacting partner.	a	23516407
2	NS2A	interacts with	720	C4A	NS2A	http://www.ncbi.nlm.nih.gov/gene/720	yeast Two Hybrid Test	A Physical Interaction Network of Dengue Virus and Human Proteins	Khadka S et al.	PMID:21911577,PMCID:PMC3237087
2	NS1	interacts with	721	C4B	NS1	http://www.ncbi.nlm.nih.gov/gene/721	Co-AP Assay	Complement-mediated neutralization of dengue virus requires mannose-binding lectin	Avirutnan P ET. AL	PMID:22167226,PMCID:PMC3236064
2	NS1	interacts with	722	C4BP	NS1	http://www.ncbi.nlm.nih.gov/gene/722	yeast Two Hybrid Test	Identification of New Protein Interactions between Dengue Fever Virus and Its Hosts, Human and Mosquito	Dumrong Mairiang et al.	PMID:23326450,PMC3543448
2	NS3	interacts with	286103	C8orf77	NS3	http://www.ncbi.nlm.nih.gov/gene/?term=C8orf77[sym]	yeast Two Hybrid Test	Flavivirus NS3 and NS5 proteins interaction network: a high-throughput yeast two-hybrid screen	Marc Le Breton et al.	PMCID:PMC3215679
2	NS3	interacts with	286207	C9orf117	NS3	http://www.ncbi.nlm.nih.gov/gene/286207	yeast Two Hybrid Test	Flavivirus NS3 and NS5 proteins interaction network: a high-throughput yeast two-hybrid screen	Marc Le Breton et al.	PMCID:PMC3215679
1,4	E	Interacts with	10241	CALCOCO2	E	http://www.ncbi.nlm.nih.gov/gene/10241	yeast Two Hybrid Test	Characterization of intracellular interactions between dengue virus and host proteins	Dumrong Mairiang	http://digitalcommons.wayne.edu/oa_dissertations/552
1,2,3,4	NS3	Interacts with	10241	CALCOCO2	NS3	http://www.ncbi.nlm.nih.gov/gene/10241	yeast Two Hybrid Test	Characterization of intracellular interactions between dengue virus and host proteins	Dumrong Mairiang	http://digitalcommons.wayne.edu/oa_dissertations/552
2	NS4A	interacts with	10241	CALCOCO2	NS4A	http://www.ncbi.nlm.nih.gov/gene/10241	yeast Two Hybrid Test	A Physical Interaction Network of Dengue Virus and Human Proteins	Khadka S et al.	PMID:21911577,PMCID:PMC3237087
3	NS5	Interacts with	10241	CALCOCO2	NS5	http://www.ncbi.nlm.nih.gov/gene/10241	yeast Two Hybrid Test	Characterization of intracellular interactions between dengue virus and host proteins	Dumrong Mairiang	http://digitalcommons.wayne.edu/oa_dissertations/552
2	E	Binds to	811	CALR	E	http://www.ncbi.nlm.nih.gov/gene/811	yeast Two Hybrid Test	Interaction of dengue virus envelope protein with endoplasmic reticulum-resident chaperones facilitates dengue virus production	Limjindaporn T et al.	PMID:19105951
2	NS1	interacts with	811	CALR	NS1	http://www.ncbi.nlm.nih.gov/gene/811	yeast Two Hybrid Test	Mapping Protein Interactions between Dengue Virus and Its Human and Insect Hosts	Janet M. Doolittle,Shawn M. Gomez	DOI: 10.1371/journal.pntd.0000954
2	NS5	interacts with	811	CALR	NS5	http://www.ncbi.nlm.nih.gov/gene/811	yeast Two Hybrid Test	A Physical Interaction Network of Dengue Virus and Human Proteins	Khadka S et al.	PMID:21911577,PMCID:PMC3237087
2	NS3	interacts with	816	CAMK2B	NS3	http://www.ncbi.nlm.nih.gov/gene/816	yeast Two Hybrid Test	Flavivirus NS3 and NS5 proteins interaction network: a high-throughput yeast two-hybrid screen	Marc Le Breton et al.	PMCID:PMC3215679
2	NS3	interacts with	23125	CAMTA2	NS3	http://www.ncbi.nlm.nih.gov/gene/23125	yeast Two Hybrid Test	Flavivirus NS3 and NS5 proteins interaction network: a high-throughput yeast two-hybrid screen	Marc Le Breton et al.	PMCID:PMC3215679
2	NS5	interacts with	23125	CAMTA2	NS5	http://www.ncbi.nlm.nih.gov/gene/23125	yeast Two Hybrid Test	Flavivirus NS3 and NS5 proteins interaction network: a high-throughput yeast two-hybrid screen	Marc Le Breton et al.	PMCID:PMC3215679
	E	Binds to	821	CANX	E	http://www.ncbi.nlm.nih.gov/gene/821	yeast Two Hybrid Test	Interaction of dengue virus envelope protein with endoplasmic reticulum-resident chaperones facilitates dengue virus production	Limjindaporn T et al.	PMID:19105951
2	E	targets and antagonizes	4076	CAPRIN1	E	http://www.ncbi.nlm.nih.gov/gene/4076	RNA affinity chromatography screen	G3BP1, G3BP2 and CAPRIN1 Are Required for Translation of Interferon Stimulated mRNAs and Are Targeted by a Dengue Virus Non-coding RNA	Bidet K et al.	PMID:24992036,PMCID: PMC4081823
2	E	Binds to	4076	CAPRIN1	E	http://www.ncbi.nlm.nih.gov/gene/4076	RNA affinity chromatography screen	G3BP1, G3BP2 and CAPRIN1 Are Required for Translation of Interferon Stimulated mRNAs and Are Targeted by a Dengue Virus Non-coding RNA	Bidet K et al.	PMID:24992036,PMCID: PMC4081823
2	NS3	interacts with	841	CASP8	NS3	http://www.ncbi.nlm.nih.gov/gene/841	yeast Two Hybrid Test	Flavivirus NS3 and NS5 proteins interaction network: a high-throughput yeast two-hybrid screen	Marc Le Breton et al.	PMCID:PMC3215679
2	NS5	interacts with	847	CAT	NS5	http://www.ncbi.nlm.nih.gov/gene/847	yeast Two Hybrid Test	A Physical Interaction Network of Dengue Virus and Human Proteins	Khadka S et al.	PMID:21911577,PMCID:PMC3237087
2	NS5	interacts with	64770	CCDC14	NS5	http://www.ncbi.nlm.nih.gov/gene/64770	yeast Two Hybrid Test	Flavivirus NS3 and NS5 proteins interaction network: a high-throughput yeast two-hybrid screen	Marc Le Breton et al.	PMCID:PMC3215679
2	NS2A	interacts with	285331	CCDC66	NS2A	http://www.ncbi.nlm.nih.gov/gene/285331	yeast Two Hybrid Test	A Physical Interaction Network of Dengue Virus and Human Proteins	Khadka S et al.	PMID:21911577,PMCID:PMC3237087
2	NS2A	interacts with	440193	CCDC88C	NS2A	http://www.ncbi.nlm.nih.gov/gene/440193	yeast Two Hybrid Test	A Physical Interaction Network of Dengue Virus and Human Proteins	Khadka S et al.	PMID:21911577,PMCID:PMC3237087
2	NS5	interacts with	440193	CCDC88C	NS5	http://www.ncbi.nlm.nih.gov/gene/440193	yeast Two Hybrid Test	A Physical Interaction Network of Dengue Virus and Human Proteins	Khadka S et al.	PMID:21911577,PMCID:PMC3237087
2	NS5	interacts with	54908	CCDC99	NS5	http://www.ncbi.nlm.nih.gov/gene/54908	yeast Two Hybrid Test	Flavivirus NS3 and NS5 proteins interaction network: a high-throughput yeast two-hybrid screen	Marc Le Breton et al.	PMCID:PMC3215679
2	NS5	interacts with	81669	CCNL2	NS5	http://www.ncbi.nlm.nih.gov/gene/81669	yeast Two Hybrid Test	Flavivirus NS3 and NS5 proteins interaction network: a high-throughput yeast two-hybrid screen	Marc Le Breton et al.	PMCID:PMC3215679
2	NS1	Interacts with	9973	CCS	NS1	http://www.ncbi.nlm.nih.gov/gene/9973	Yeast Two Hybrid Test	Mapping the interactions of dengue virus NS1 protein with human liver proteins using a yeast two-hybrid system: identification of C1q as an interacting partner.	a	23516407
2	E	suppresed by	929	CD14	E	http://www.ncbi.nlm.nih.gov/gene/929	Yeast Two Hybrid Test	Bacterial lipopolysaccharide inhibits dengue virus infection of primary human monocytes/macrophages by blockade of virus entry via a CD14-dependent mechanism.	Chen YC et al.	PMID:10074110,PMCID: PMC104020
2	NS1	Interacts with	929	CD14	NS1	http://www.ncbi.nlm.nih.gov/gene/929	Yeast Two Hybrid Test	Mapping the interactions of dengue virus NS1 protein with human liver proteins using a yeast two-hybrid system: identification of C1q as an interacting partner.	a	23516407
1	E	Binds to	30835	CD209	E	http://www.ncbi.nlm.nih.gov/gene/30835	yeast Two Hybrid Test	Dendritic cell-specific intercellular adhesion molecule 3-grabbing non-integrin (DC-SIGN)-mediated enhancement of dengue virus infection is independent of DC-SIGN internalization signals	Lozach PY et al.	PMID:15855154
1	E	enhanced by	30835	CD209	E	http://www.ncbi.nlm.nih.gov/gene/30835	yeast Two Hybrid Test	Dendritic cell-specific intercellular adhesion molecule 3-grabbing non-integrin (DC-SIGN)-mediated enhancement of dengue virus infection is independent of DC-SIGN internalization signals	Lozach PY et al.	PMID:15855154
	C	interacts with	916	CD3E	C	http://www.ncbi.nlm.nih.gov/gene/916	yeast two-hybrid and complex pull downs	Identification of New Protein Interactions between Dengue Fever Virus and Its Hosts, Human and Mosquito	Dumrong Mairiang et al.	PMID:23326450,PMC3543448
1	E	Interacts with	916	CD3E	E	http://www.ncbi.nlm.nih.gov/gene/916	yeast Two Hybrid Test	Characterization of intracellular interactions between dengue virus and host proteins	Dumrong Mairiang	http://digitalcommons.wayne.edu/oa_dissertations/552
1	NS5	Interacts with	916	CD3E	NS5	http://www.ncbi.nlm.nih.gov/gene/916	yeast Two Hybrid Test	Characterization of intracellular interactions between dengue virus and host proteins	Dumrong Mairiang	http://digitalcommons.wayne.edu/oa_dissertations/552
1,2,3,4	C	interacts with	917	CD3G	C	http://www.ncbi.nlm.nih.gov/gene/917	yeast Two Hybrid Test	Identification of New Protein Interactions between Dengue Fever Virus and Its Hosts, Human and Mosquito	Dumrong Mairiang et al.	PMID:23326450,PMC3543448
1	E	interacts with	917	CD3G	E	http://www.ncbi.nlm.nih.gov/gene/917	yeast Two Hybrid Test	Characterization of intracellular interactions between dengue virus and host proteins	Dumrong Mairiang	http://digitalcommons.wayne.edu/oa_dissertations/552
1,2	NS5	Interacts with	917	CD3G	NS5	http://www.ncbi.nlm.nih.gov/gene/917	yeast Two Hybrid Test	Characterization of intracellular interactions between dengue virus and host proteins	Dumrong Mairiang	http://digitalcommons.wayne.edu/oa_dissertations/552
2	NS1	Interacts with	966	CD59	NS1	http://www.ncbi.nlm.nih.gov/gene/966	Suppression subtractive hybridization, qRT-PCR	Differentially expressed genes of human microvascular endothelial cells in response to anti-dengue virus NS1 antibodies by suppression subtractive hybridization.	a	23697814
2	NS5	interacts with	1009	CDH11	NS5	http://www.ncbi.nlm.nih.gov/gene/1009	yeast Two Hybrid Test	Flavivirus NS3 and NS5 proteins interaction network: a high-throughput yeast two-hybrid screen	Marc Le Breton et al.	PMCID:PMC3215679
2	NS1	Interacts with	55166	CENPQ	NS1	http://www.ncbi.nlm.nih.gov/gene/55166	Suppression subtractive hybridization, qRT-PCR	Differentially expressed genes of human microvascular endothelial cells in response to anti-dengue virus NS1 antibodies by suppression subtractive hybridization.	a	23697814
2	NS5	interacts with	9662	CEP135	NS5	http://www.ncbi.nlm.nih.gov/gene/9662	yeast Two Hybrid Test	A Physical Interaction Network of Dengue Virus and Human Proteins	Khadka S et al.	PMID:21911577,PMCID:PMC3237087
2	NS3	interacts with	11190	CEP250	NS3	http://www.ncbi.nlm.nih.gov/gene/11190	yeast Two Hybrid Test	Flavivirus NS3 and NS5 proteins interaction network: a high-throughput yeast two-hybrid screen	Marc Le Breton et al.	PMCID:PMC3215679
2	NS5	interacts with	11190	CEP250	NS5	http://www.ncbi.nlm.nih.gov/gene/11190	yeast Two Hybrid Test	Flavivirus NS3 and NS5 proteins interaction network: a high-throughput yeast two-hybrid screen	Marc Le Breton et al.	PMCID:PMC3215679
2	NS3	interacts with	80254	CEP63	NS3	http://www.ncbi.nlm.nih.gov/gene/80254	yeast Two Hybrid Test	Flavivirus NS3 and NS5 proteins interaction network: a high-throughput yeast two-hybrid screen	Marc Le Breton et al.	PMCID:PMC3215679
2	NS1	Interacts with	1066	CES1	NS1	http://www.ncbi.nlm.nih.gov/gene/1066	Yeast Two Hybrid Test	Mapping the interactions of dengue virus NS1 protein with human liver proteins using a yeast two-hybrid system: identification of C1q as an interacting partner.	a	23516407
2	NS1	Interacts with	1072	CFL1	NS1	http://www.ncbi.nlm.nih.gov/gene/1072	Mass spectrometry	Dengue†virus†NS1†protein†interacts†with the†ribosomal†protein†RPL18: This†interaction†is†required†for†viraltranslation†and†replication†in†Huh-7†cells.	a	26092250
2	NS5	interacts with	84952	CGNL1	NS5	http://www.ncbi.nlm.nih.gov/gene/84952	yeast Two Hybrid Test	Identification of New Protein Interactions between Dengue Fever Virus and Its Hosts, Human and Mosquito,A Physical Interaction Network of Dengue Virus and Human Proteins	Dumrong Mairiang et al.	PMID:23326450,PMC3543448
2	NS5	interacts with	1107	CHD3	NS5	http://www.ncbi.nlm.nih.gov/gene/1107	yeast Two Hybrid Test	Flavivirus NS3 and NS5 proteins interaction network: a high-throughput yeast two-hybrid screen	Marc Le Breton et al.	PMCID:PMC3215679
2	NS1	Interacts with	1111	CHEK1	NS1	http://www.ncbi.nlm.nih.gov/gene/1111	Mass spectrometry	Dengue†virus†NS1†protein†interacts†with the†ribosomal†protein†RPL18: This†interaction†is†required†for†viraltranslation†and†replication†in†Huh-7†cells.	a	26092250
2	PrM/M	interacts with	9076	CLDN1	PrM/M	http://www.ncbi.nlm.nih.gov/gene/9076	yeast Two Hybrid Test	Novel binding between pre-membrane protein and claudin-1 is required for efficient dengue virus entry.	Gao F et al.	PMID:19962368
2	E	interacts with	1193	CLIC2	E	http://www.ncbi.nlm.nih.gov/gene/1193	Bacterial Two Hybrid Test	Dengue-2 Structural Proteins Associate with Human Proteins to Produce a Coagulation and Innate Immune Response Biased Interactome	Brenda†B†Folly et al.	PMC3037883
2	PrM/M	Interacts with	1193	CLIC2	PrM/M	http://www.ncbi.nlm.nih.gov/gene/1193	Bacterial Two Hybrid Test	Dengue-2 Structural Proteins Associate with Human Proteins to Produce a Coagulation and Innate Immune Response Biased Interactome	Brenda†B†Folly et al.	PMC3037883
2	NS5	interacts with	6249	CLIP1	NS5	http://www.ncbi.nlm.nih.gov/gene/6249	yeast Two Hybrid Test	Flavivirus NS3 and NS5 proteins interaction network: a high-throughput yeast two-hybrid screen	Marc Le Breton et al.	PMCID:PMC3215679
2	C	Binds to	1191	CLU	C	http://www.ncbi.nlm.nih.gov/gene/1191	Bacterial Two Hybrid Test	Dengue-2 Structural Proteins Associate with Human Proteins to Produce a Coagulation and Innate Immune Response Biased Interactome	Brenda†B†Folly et al.	PMC3037883
2	C	Upregulates	1191	CLU	C	http://www.ncbi.nlm.nih.gov/gene/1191	Bacterial Two Hybrid Test	Dengue-2 Structural Proteins Associate with Human Proteins to Produce a Coagulation and Innate Immune Response Biased Interactome	Brenda†B†Folly et al.	PMC3037883
	NS1	interacts with	1191	CLU	NS1	http://www.ncbi.nlm.nih.gov/gene/1191	yeast Two Hybrid Test	Secreted complement regulatory protein clusterin interacts with dengue virus nonstructural protein	Kurosu T et al.	PMID:17825259
2	PrM/M	Binds to	1191	CLU	PrM/M	http://www.ncbi.nlm.nih.gov/gene/1191	Bacterial Two Hybrid Test	Dengue-2 Structural Proteins Associate with Human Proteins to Produce a Coagulation and Innate Immune Response Biased Interactome	Brenda†B†Folly et al.	PMC3037883
2	PrM/M	Upregulates	1191	CLU	PrM/M	http://www.ncbi.nlm.nih.gov/gene/1191	Bacterial Two Hybrid Test	Dengue-2 Structural Proteins Associate with Human Proteins to Produce a Coagulation and Innate Immune Response Biased Interactome	Brenda†B†Folly et al.	PMC3037883
2	NS2A	interacts with	23019	CNOT1	NS2A	http://www.ncbi.nlm.nih.gov/gene/23019	yeast Two Hybrid Test	A Physical Interaction Network of Dengue Virus and Human Proteins	Khadka S et al.	PMID:21911577,PMCID:PMC3237087
2	NS4A	interacts with	23019	CNOT1	NS4A	http://www.ncbi.nlm.nih.gov/gene/23019	yeast Two Hybrid Test	A Physical Interaction Network of Dengue Virus and Human Proteins	Khadka S et al.	PMID:21911577,PMCID:PMC3237087
2	NS5	interacts with	22837	COBLL1	NS5	http://www.ncbi.nlm.nih.gov/gene/22837	yeast Two Hybrid Test	A Physical Interaction Network of Dengue Virus and Human Proteins	Khadka S et al.	PMID:21911577,PMCID:PMC3237087
2	NS2B	interacts with	1303	COL12A1	NS2B	http://www.ncbi.nlm.nih.gov/gene/1303	yeast Two Hybrid Test	A Physical Interaction Network of Dengue Virus and Human Proteins	Khadka S et al.	PMID:21911577,PMCID:PMC3237087
2	NS1	Interacts with	80781	COL18A1	NS1	http://www.ncbi.nlm.nih.gov/gene/80781	Yeast Two Hybrid Test	Mapping the interactions of dengue virus NS1 protein with human liver proteins using a yeast two-hybrid system: identification of C1q as an interacting partner.	a	23516407
2	NS1	Interacts with	150684	COMMD1	NS1	http://www.ncbi.nlm.nih.gov/gene/150684	Suppression subtractive hybridization, qRT-PCR	Differentially expressed genes of human microvascular endothelial cells in response to anti-dengue virus NS1 antibodies by suppression subtractive hybridization.	a	23697814
2	NS2A	interacts with	9318	COPS2	NS2A	http://www.ncbi.nlm.nih.gov/gene/9318	yeast Two Hybrid Test	A Physical Interaction Network of Dengue Virus and Human Proteins	Khadka S et al.	PMID:21911577,PMCID:PMC3237087
2	NS5	interacts with	9318	COPS2	NS5	http://www.ncbi.nlm.nih.gov/gene/9318	yeast Two Hybrid Test	Identification of New Protein Interactions between Dengue Fever Virus and Its Hosts, Human and Mosquito,A Physical Interaction Network of Dengue Virus and Human Proteins	Dumrong Mairiang et al.	PMID:23326450,PMC3543448
1,2,3,4	C	Interacts with	11151	CORO1A	C	http://www.ncbi.nlm.nih.gov/gene/11151	Yeast Two Hybrid Test	Characterization of intracellular interactions between dengue virus and host proteins	Dumrong Mairiang	http://digitalcommons.wayne.edu/oa_dissertations/550
1	E	interacts with	11151	CORO1A	E	http://www.ncbi.nlm.nih.gov/gene/11151	yeast Two Hybrid Test	Characterization of intracellular interactions between dengue virus and host proteins	Dumrong Mairiang	http://digitalcommons.wayne.edu/oa_dissertations/552
1,2,3,4	NS3	interacts with	11151	CORO1A	NS3	http://www.ncbi.nlm.nih.gov/gene/11151	yeast two hybrid test	Identification of New Protein Interactions between Dengue Fever Virus and Its Hosts, Human and Mosquito	Dumrong Mairiang et al.	PMID:23326450,PMC3543448
1	NS5	Interacts with	11151	CORO1A	NS5	http://www.ncbi.nlm.nih.gov/gene/11151	yeast Two Hybrid Test	Characterization of intracellular interactions between dengue virus and host proteins	Dumrong Mairiang	http://digitalcommons.wayne.edu/oa_dissertations/552
2	NS5	interacts with	51747	CROP	NS5	http://www.ncbi.nlm.nih.gov/gene/51747	yeast Two Hybrid Test	A Physical Interaction Network of Dengue Virus and Human Proteins	Khadka S et al.	PMID:21911577,PMCID:PMC3237087
2	NS2A	interacts with	1499	CTNNB1	NS2A	http://www.ncbi.nlm.nih.gov/gene/1499	yeast Two Hybrid Test	A Physical Interaction Network of Dengue Virus and Human Proteins	Khadka S et al.	PMID:21911577,PMCID:PMC3237087
2	NS1	Interacts with	1508	CTSB	NS1	http://www.ncbi.nlm.nih.gov/gene/1508	Yeast Two Hybrid Test	Mapping the interactions of dengue virus NS1 protein with human liver proteins using a yeast two-hybrid system: identification of C1q as an interacting partner.	a	23516407
2	NS5	interacts with	9820	CUL7	NS5	http://www.ncbi.nlm.nih.gov/gene/9820	yeast Two Hybrid Test	A Physical Interaction Network of Dengue Virus and Human Proteins	Khadka S et al.	PMID:21911577,PMCID:PMC3237087
2	NS1	Interacts with	51596	CUTA	NS1	http://www.ncbi.nlm.nih.gov/gene/51596	Yeast Two Hybrid Test	Mapping the interactions of dengue virus NS1 protein with human liver proteins using a yeast two-hybrid system: identification of C1q as an interacting partner.	a	23516407
2	NS4B	Interacts with	3627	CXCL10	NS4B	http://www.ncbi.nlm.nih.gov/gene/3627	Western blot	Maturation of dengue virus nonstructural protein 4B in monocytes enhances production of dengue hemorrhagic fever-associated chemokines and cytokines.		PMID:21810535
2	NS4B	Interacts with	3576	CXCL8	NS4B	http://www.ncbi.nlm.nih.gov/gene/3576	Western blot	Maturation of dengue virus nonstructural protein 4B in monocytes enhances production of dengue hemorrhagic fever-associated chemokines and cytokines.		PMID:21810535
1,2,3,4	NS5	interacts with	9595	CYTIP	NS5	http://www.ncbi.nlm.nih.gov/gene/9595	yeast Two Hybrid Test & CO-AP assay	Identification of New Protein Interactions between Dengue Fever Virus and Its Hosts, Human and Mosquito	Dumrong Mairiang et al.	PMID:23326450,PMC3543448
	C	interacts with	1616	DAXX	C	http://www.ncbi.nlm.nih.gov/gene/1616	yeast Two Hybrid Test	Sensitization to Fas-mediated apoptosis by dengue virus capsid protein,Identification of New Protein Interactions between Dengue Fever Virus and Its Hosts, Human and Mosquito	Limjindaporn T et al., Dumrong Mairiang et al.	PMID:17707345;PMID:21909430,PMC3164731
2	NS2A	interacts with	1639	DCTN1	NS2A	http://www.ncbi.nlm.nih.gov/gene/1639	yeast Two Hybrid Test	A Physical Interaction Network of Dengue Virus and Human Proteins	Khadka S et al.	PMID:21911577,PMCID:PMC3237087
2	NS3	interacts with	10540	DCTN2	NS3	http://www.ncbi.nlm.nih.gov/gene/10540	yeast Two Hybrid Test	A Physical Interaction Network of Dengue Virus and Human Proteins	Khadka S et al.	PMID:21911577,PMCID:PMC3237087
2	NS5	interacts with	23142	DCUN1D4	NS5	http://www.ncbi.nlm.nih.gov/gene/23142	yeast Two Hybrid Test	Identification of New Protein Interactions between Dengue Fever Virus and Its Hosts, Human and Mosquito,A Physical Interaction Network of Dengue Virus and Human Proteins	Dumrong Mairiang et al.	PMID:23326450,PMC3543448
2	PrM/M	Interacts with	57062	DDX24	PrM/M	http://www.ncbi.nlm.nih.gov/gene/57062	yeast Two Hybrid Test	A Physical Interaction Network of Dengue Virus and Human Proteins	Khadka S et al.	PMID:21911577,PMCID:PMC3237087
2	E	interacts with	1654	DDX3X	E	http://www.ncbi.nlm.nih.gov/gene/1654	yeast Two Hybrid Test	Identification of New Protein Interactions between Dengue Fever Virus and Its Hosts, Human and Mosquito	Dumrong Mairiang et al.	PMID:23326450,PMC3543448
2	NS2A	interacts with	1654	DDX3X	NS2A	http://www.ncbi.nlm.nih.gov/gene/1654	yeast Two Hybrid Test	Identification of New Protein Interactions between Dengue Fever Virus and Its Hosts, Human and Mosquito	Dumrong Mairiang et al.	PMID:23326450,PMC3543448
2	NS4B	interacts with	1654	DDX3X	NS4B	http://www.ncbi.nlm.nih.gov/gene/1654	yeast two hybrid test	Identification of New Protein Interactions between Dengue Fever Virus and Its Hosts, Human and Mosquito	Dumrong Mairiang et al.	PMID:23326450,PMC3543448
2	NS5	interacts with	1654	DDX3X	NS5	http://www.ncbi.nlm.nih.gov/gene/1654	yeast Two Hybrid Test	Identification of New Protein Interactions between Dengue Fever Virus and Its Hosts, Human and Mosquito,A Physical Interaction Network of Dengue Virus and Human Proteins	Dumrong Mairiang et al.	PMID:23326450,PMC3543448
2	NS2A	interacts with	1655	DDX5	NS2A	http://www.ncbi.nlm.nih.gov/gene/1655	yeast Two Hybrid Test	A Physical Interaction Network of Dengue Virus and Human Proteins	Khadka S et al.	PMID:21911577,PMCID:PMC3237087
2	NS2B	interacts with	1655	DDX5	NS2B	http://www.ncbi.nlm.nih.gov/gene/1655	yeast Two Hybrid Test	A Physical Interaction Network of Dengue Virus and Human Proteins	Khadka S et al.	PMID:21911577,PMCID:PMC3237087
2	NS3	interacts with	1655	DDX5	NS3	http://www.ncbi.nlm.nih.gov/gene/1655	Structural Similarity & Yeast Two hybrid Test	Mapping Protein Interactions between Dengue Virus and Its Human and Insect Hosts,A Physical Interaction Network of Dengue Virus and Human Proteins	Janet M. Doolittle,Shawn M. Gomez	DOI: 10.1371/journal.pntd.0000954
2	NS5	interacts with	1655	DDX5	NS5	http://www.ncbi.nlm.nih.gov/gene/1655	yeast Two Hybrid Test	Identification of New Protein Interactions between Dengue Fever Virus and Its Hosts, Human and Mosquito,A Physical Interaction Network of Dengue Virus and Human Proteins	Dumrong Mairiang et al.	PMID:23326450,PMC3543448
1	NS4A	Interacts with	23586	DDX58	NS4A	http://www.ncbi.nlm.nih.gov/gene/23586	Western blot	Dengue Virus NS Proteins Inhibit RIG-I/MAVS Signaling by Blocking TBK1/IRF3 Phosphorylation: Dengue Virus Serotype 1 NS4A Is a Unique Interferon-Regulating Virulence Determinant		25968648
1,2,4	NS4B	Interacts with	23586	DDX58	NS4B	http://www.ncbi.nlm.nih.gov/gene/23586	Western blot	Dengue Virus NS Proteins Inhibit RIG-I/MAVS Signaling by Blocking TBK1/IRF3 Phosphorylation: Dengue Virus Serotype 1 NS4A Is a Unique Interferon-Regulating Virulence Determinant		PMID:25968648
3	C	interacts with	79958	DENND1C	C	http://www.ncbi.nlm.nih.gov/gene/79958	yeast Two Hybrid Test	Characterization of intracellular interactions between dengue virus and host proteins	Dumrong Mairiang	http://digitalcommons.wayne.edu/oa_dissertations/550
1,2	NS3	Interacts with	79958	DENND1C	NS3	http://www.ncbi.nlm.nih.gov/gene/79958	yeast Two Hybrid Test	Characterization of intracellular interactions between dengue virus and host proteins	Dumrong Mairiang	http://digitalcommons.wayne.edu/oa_dissertations/552
1,2	NS5	Interacts with	79958	DENND1C	NS5	http://www.ncbi.nlm.nih.gov/gene/79958	yeast Two Hybrid Test	Characterization of intracellular interactions between dengue virus and host proteins	Dumrong Mairiang
2	C	Interacts with	51009	DERL2	C	http://www.ncbi.nlm.nih.gov/gene/51009	Yeast Two Hybrid Test	Characterization of intracellular interactions between dengue virus and host proteins	Dumrong Mairiang	http://digitalcommons.wayne.edu/oa_dissertations/550
1	E	interacts with	51009	DERL2	E	http://www.ncbi.nlm.nih.gov/gene/51009	yeast Two Hybrid Test	Characterization of intracellular interactions between dengue virus and host proteins	Dumrong Mairiang	http://digitalcommons.wayne.edu/oa_dissertations/552
1,2,3,4	NS3	Interacts with	51009	DERL2	NS3	http://www.ncbi.nlm.nih.gov/gene/51009	yeast Two Hybrid Test	Characterization of intracellular interactions between dengue virus and host proteins	Dumrong Mairiang	http://digitalcommons.wayne.edu/oa_dissertations/552
1,2,3,4	NS5	interacts with	51009	DERL2	NS5	http://www.ncbi.nlm.nih.gov/gene/51009	yeast Two Hybrid Test	Identification of New Protein Interactions between Dengue Fever Virus and Its Hosts, Human and Mosquito	Dumrong Mairiang et al.	PMID:23326450,PMC3543448
2	NS1	Interacts with	54769	DIRAS2	NS1	http://www.ncbi.nlm.nih.gov/gene/54769	Mass spectrometry	Dengue†virus†NS1†protein†interacts†with the†ribosomal†protein†RPL18: This†interaction†is†required†for†viraltranslation†and†replication†in†Huh-7†cells.	a	26092250
2	NS3	interacts with	85406	DNAJC14	NS3	http://www.ncbi.nlm.nih.gov/gene/85406	yeast Two Hybrid Test	Flavivirus NS3 and NS5 proteins interaction network: a high-throughput yeast two-hybrid screen	Marc Le Breton et al.	PMCID:PMC3215679
2	NS5	interacts with	1785	DNM2	NS5	http://www.ncbi.nlm.nih.gov/gene/1785	yeast Two Hybrid Test	Flavivirus NS3 and NS5 proteins interaction network: a high-throughput yeast two-hybrid screen	Marc Le Breton et al.	PMCID:PMC3215679
3	C	Interacts with	30836	DNTTIP2	C	http://www.ncbi.nlm.nih.gov/gene/30836	yeast Two Hybrid Test	Characterization of intracellular interactions between dengue virus and host proteins	Dumrong Mairiang	http://digitalcommons.wayne.edu/oa_dissertations/550
1,4	E	interacts with	30836	DNTTIP2	E	http://www.ncbi.nlm.nih.gov/gene/30836	yeast Two Hybrid Test	Characterization of intracellular interactions between dengue virus and host proteins	Dumrong Mairiang	http://digitalcommons.wayne.edu/oa_dissertations/552
1,2,3,4	NS3	interacts with	30836	DNTTIP2	NS3	http://www.ncbi.nlm.nih.gov/gene/30836	yeast two hybrid test	Identification of New Protein Interactions between Dengue Fever Virus and Its Hosts, Human and Mosquito	Dumrong Mairiang et al.	PMID:23326450,PMC3543448
1,2,3	NS5	interacts with	30836	DNTTIP2	NS5	http://www.ncbi.nlm.nih.gov/gene/30836	yeast Two Hybrid Test	Flavivirus NS3 and NS5 proteins interaction network: a high-throughput yeast two-hybrid screen	Marc Le Breton et al.	PMCID:PMC3215679
2	NS2A	interacts with	667	DST	NS2A	http://www.ncbi.nlm.nih.gov/gene/667	yeast Two Hybrid Test	A Physical Interaction Network of Dengue Virus and Human Proteins	Khadka S et al.	PMID:21911577,PMCID:PMC3237087
2	NS2B	interacts with	667	DST	NS2B	http://www.ncbi.nlm.nih.gov/gene/667	yeast Two Hybrid Test	A Physical Interaction Network of Dengue Virus and Human Proteins	Khadka S et al.	PMID:21911577,PMCID:PMC3237087
2	NS5	interacts with	667	DST	NS5	http://www.ncbi.nlm.nih.gov/gene/667	yeast Two Hybrid Test	A Physical Interaction Network of Dengue Virus and Human Proteins	Khadka S et al.	PMID:21911577,PMCID:PMC3237087
2	NS5	interacts with	1856	DVL2	NS5	http://www.ncbi.nlm.nih.gov/gene/1856	yeast Two Hybrid Test	Flavivirus NS3 and NS5 proteins interaction network: a high-throughput yeast two-hybrid screen	Marc Le Breton et al.	PMCID:PMC3215679
2	NS1	Interacts with	1778	DYNC1H1	NS1	http://www.ncbi.nlm.nih.gov/gene/1778	Mass spectrometry	Dengue†virus†NS1†protein†interacts†with the†ribosomal†protein†RPL18: This†interaction†is†required†for†viraltranslation†and†replication†in†Huh-7†cells.	a	26092250
2	NS3	interacts with	161582	DYX1C1	NS3	http://www.ncbi.nlm.nih.gov/gene/161582	yeast Two Hybrid Test	Flavivirus NS3 and NS5 proteins interaction network: a high-throughput yeast two-hybrid screen	Marc Le Breton et al.	PMCID:PMC3215679
2	NS5	interacts with	85403	EAF1	NS5	http://www.ncbi.nlm.nih.gov/gene/85403	yeast Two Hybrid Test & CO-AP assay	Identification of New Protein Interactions between Dengue Fever Virus and Its Hosts, Human and Mosquito	Dumrong Mairiang et al.	PMID:23326450,PMC3543448
2	NS5	interacts with	55840	EAF2	NS5	http://www.ncbi.nlm.nih.gov/gene/55840	yeast Two Hybrid Test & CO-AP assay	Identification of New Protein Interactions between Dengue Fever Virus and Its Hosts, Human and Mosquito	Dumrong Mairiang et al.	PMID:23326450,PMC3543448
2	NS5	interacts with	10969	EBNA1BP2	NS5	http://www.ncbi.nlm.nih.gov/gene/10969	yeast Two Hybrid Test	Flavivirus NS3 and NS5 proteins interaction network: a high-throughput yeast two-hybrid screen	Marc Le Breton et al.	PMCID:PMC3215679
2	NS1	Interacts with	55862	ECHDC1	NS1	http://www.ncbi.nlm.nih.gov/gene/55862	Yeast Two Hybrid Test	Mapping the interactions of dengue virus NS1 protein with human liver proteins using a yeast two-hybrid system: identification of C1q as an interacting partner.	a	23516407
2	NS1	Interacts with	1915	EEF1A1	NS1	http://www.ncbi.nlm.nih.gov/gene/1915	Mass spectrometry	Dengue†virus†NS1†protein†interacts†with the†ribosomal†protein†RPL18: This†interaction†is†required†for†viraltranslation†and†replication†in†Huh-7†cells.	a	26092250
2	NS5	interacts with	1933	EEF1B2	NS5	http://www.ncbi.nlm.nih.gov/gene/1933	yeast Two Hybrid Test & CO-AP assay	Identification of New Protein Interactions between Dengue Fever Virus and Its Hosts, Human and Mosquito	Dumrong Mairiang et al.	PMID:23326450,PMC3543448
2	NS5	interacts with	23741	EID1	NS5	http://www.ncbi.nlm.nih.gov/gene/23741	yeast Two Hybrid Test	Identification of New Protein Interactions between Dengue Fever Virus and Its Hosts, Human and Mosquito,A Physical Interaction Network of Dengue Virus and Human Proteins	Dumrong Mairiang et al.	PMID:23326450,PMC3543448
2	NS1	Interacts with	83939	EIF2A	NS1	http://www.ncbi.nlm.nih.gov/gene/83939	Suppression subtractive hybridization, qRT-PCR	Differentially expressed genes of human microvascular endothelial cells in response to anti-dengue virus NS1 antibodies by suppression subtractive hybridization.	a	23697814
1,2,3	NS4A	Interacts with	1973	EIF4A1	NS4A	http://www.ncbi.nlm.nih.gov/gene/1973	siRNA	Eukaryotic initiation factor 4AI interacts with NS4A of Dengue virus and plays an antiviral role.		25968648
2	NS1	Interacts with	1982	EIF4G2	NS1	http://www.ncbi.nlm.nih.gov/gene/1982	Yeast Two Hybrid Test	A physical interaction network of dengue virus and human proteins.	a	21911577
	NS3	interacts with	1982	EIF4G2	NS3	http://www.ncbi.nlm.nih.gov/gene/1982	yeast two-hybrid & complex pull downs	Identification of New Protein Interactions between Dengue Fever Virus and Its Hosts, Human and Mosquito	Dumrong Mairiang et al.	PMID:23326450,PMC3543448
2	NS3	interacts with	1984	EIF5A	NS3	http://www.ncbi.nlm.nih.gov/gene/1984	yeast Two Hybrid Test	Flavivirus NS3 and NS5 proteins interaction network: a high-throughput yeast two-hybrid screen	Marc Le Breton et al.	PMCID:PMC3215679
2	E	Interacts with	1998	ELF2	E	http://www.ncbi.nlm.nih.gov/gene/1998	quantitative real-time RT-PCR.	G3BP1, G3BP2 and CAPRIN1 Are Required for Translation of Interferon Stimulated mRNAs and Are Targeted by a Dengue Virus Non-coding RNA	Bidet K et al.	PMID:24992036,PMCID: PMC4081823
2	NS3	interacts with	11117	EMILIN1	NS3	http://www.ncbi.nlm.nih.gov/gene/11117	yeast Two Hybrid Test	A Physical Interaction Network of Dengue Virus and Human Proteins	Khadka S et al.	PMID:21911577,PMCID:PMC3237087
2	NS5	interacts with	11117	EMILIN1	NS5	http://www.ncbi.nlm.nih.gov/gene/11117	yeast Two Hybrid Test	Flavivirus NS3 and NS5 proteins interaction network: a high-throughput yeast two-hybrid screen	Marc Le Breton et al.	PMCID:PMC3215679
	NS3	interacts with	2023	ENO1	NS3	http://www.ncbi.nlm.nih.gov/gene/2023	yeast two-hybrid & complex pull downs	Identification of New Protein Interactions between Dengue Fever Virus and Its Hosts, Human and Mosquito	Dumrong Mairiang et al.	PMID:23326450,PMC3543448
2	NS5	interacts with	2023	ENO1	NS5	http://www.ncbi.nlm.nih.gov/gene/2023	yeast Two Hybrid Test	Flavivirus NS3 and NS5 proteins interaction network: a high-throughput yeast two-hybrid screen	Marc Le Breton et al.	PMCID:PMC3215679
2	NS3	interacts with	10495	ENOX2	NS3	http://www.ncbi.nlm.nih.gov/gene/10495	yeast two hybrid test	Identification of New Protein Interactions between Dengue Fever Virus and Its Hosts, Human and Mosquito, Flavivirus NS3 and NS5 proteins interaction network: a high-throughput yeast two-hybrid screen	Dumrong Mairiang et al.	PMID:23326450,PMC3543448
2	NS1	Interacts with	957	ENTPD5	NS1	http://www.ncbi.nlm.nih.gov/gene/957	Yeast Two Hybrid Test	Mapping the interactions of dengue virus NS1 protein with human liver proteins using a yeast two-hybrid system: identification of C1q as an interacting partner.	a	23516407
2	NS5	interacts with	23085	ERC1	NS5	http://www.ncbi.nlm.nih.gov/gene/23085	yeast Two Hybrid Test	Identification of New Protein Interactions between Dengue Fever Virus and Its Hosts, Human and Mosquito	Dumrong Mairiang et al.	PMID:23326450,PMC3543448
2	NS5	interacts with	2122	EVI1	NS5	http://www.ncbi.nlm.nih.gov/gene/2122	yeast Two Hybrid Test	Flavivirus NS3 and NS5 proteins interaction network: a high-throughput yeast two-hybrid screen	Marc Le Breton et al.	PMCID:PMC3215679
2	NS1	Interacts with	2147	F2	NS1	http://www.ncbi.nlm.nih.gov/gene/2147	Western blotting, binding ELISA, Pull down assay, Thrombin activity assay, Prothrombin activation assay	Dengue virus nonstructural protein NS1 binds to prothrombin/thrombin and inhibits prothrombin activation.	a	22138554
2	E	Interacts with	2157	F8	E	http://www.ncbi.nlm.nih.gov/gene/2157	Bacterial Two Hybrid Test	Dengue-2 Structural Proteins Associate with Human Proteins to Produce a Coagulation and Innate Immune Response Biased Interactome	Brenda†B†Folly et al.	PMC3037883
2	NS1	Interacts with	2184	FAH	NS1	http://www.ncbi.nlm.nih.gov/gene/2184	Yeast Two Hybrid Test	Mapping the interactions of dengue virus NS1 protein with human liver proteins using a yeast two-hybrid system: identification of C1q as an interacting partner.	a	23516407
2	NS2A	interacts with	139285	FAM123B	NS2A	http://www.ncbi.nlm.nih.gov/gene/139285	yeast Two Hybrid Test	A Physical Interaction Network of Dengue Virus and Human Proteins	Khadka S et al.	PMID:21911577,PMCID:PMC3237087
2	NS2B	interacts with	139285	FAM123B	NS2B	http://www.ncbi.nlm.nih.gov/gene/139285	yeast Two Hybrid Test	A Physical Interaction Network of Dengue Virus and Human Proteins	Khadka S et al.	PMID:21911577,PMCID:PMC3237087
2	NS3	interacts with	79632	FAM184A	NS3	http://www.ncbi.nlm.nih.gov/gene/79632	yeast Two Hybrid Test	Flavivirus NS3 and NS5 proteins interaction network: a high-throughput yeast two-hybrid screen	Marc Le Breton et al.	PMCID:PMC3215679
2	NS5	interacts with	79632	FAM184A	NS5	http://www.ncbi.nlm.nih.gov/gene/79632	yeast Two Hybrid Test	Flavivirus NS3 and NS5 proteins interaction network: a high-throughput yeast two-hybrid screen	Marc Le Breton et al.	PMCID:PMC3215679
1,2,3,4	C	Interacts with	80011	FAM192A	C	http://www.ncbi.nlm.nih.gov/gene/80011	yeast Two Hybrid Test	Characterization of intracellular interactions between dengue virus and host proteins	Dumrong Mairiang	http://digitalcommons.wayne.edu/oa_dissertations/552
1,2,4	E	Interacts with	80011	FAM192A	E	http://www.ncbi.nlm.nih.gov/gene/80011	yeast Two Hybrid Test	Characterization of intracellular interactions between dengue virus and host proteins	Dumrong Mairiang	http://digitalcommons.wayne.edu/oa_dissertations/552
1,2,4	NS3	Interacts with	80011	FAM192A	NS3	http://www.ncbi.nlm.nih.gov/gene/80011	yeast Two Hybrid Test	Characterization of intracellular interactions between dengue virus and host proteins	Dumrong Mairiang	http://digitalcommons.wayne.edu/oa_dissertations/552
1,2,3,4	NS5	interacts with	80011	FAM192A	NS5	http://www.ncbi.nlm.nih.gov/gene/80011	yeast Two Hybrid Test & CO-AP assay	Identification of New Protein Interactions between Dengue Fever Virus and Its Hosts, Human and Mosquito	Dumrong Mairiang et al.	PMID:23326450,PMC3543448
2	PrM/M	Interacts with	80011	FAM192A	PrM/M	http://www.ncbi.nlm.nih.gov/gene/80011	yeast Two Hybrid Test	Characterization of intracellular interactions between dengue virus and host proteins	Dumrong Mairiang	http://digitalcommons.wayne.edu/oa_dissertations/552
2	NS5	interacts with	339145	FAM92B	NS5	http://www.ncbi.nlm.nih.gov/gene/339145	yeast Two Hybrid Test	Flavivirus NS3 and NS5 proteins interaction network: a high-throughput yeast two-hybrid screen	Marc Le Breton et al.	PMCID:PMC3215679
	NS3	interacts with	2194	FASN	NS3	http://www.ncbi.nlm.nih.gov/gene/2194	yeast two-hybrid and complex pull downs	Identification of New Protein Interactions between Dengue Fever Virus and Its Hosts, Human and Mosquito	Dumrong Mairiang et al.	PMID:23326450,PMC3543448
2	NS2A	interacts with	2243	FGA	NS2A	http://www.ncbi.nlm.nih.gov/gene/2243	yeast Two Hybrid Test	A Physical Interaction Network of Dengue Virus and Human Proteins	Khadka S et al.	PMID:21911577,PMCID:PMC3237087
2	NS5	interacts with	2243	FGA	NS5	http://www.ncbi.nlm.nih.gov/gene/2243	yeast Two Hybrid Test	A Physical Interaction Network of Dengue Virus and Human Proteins	Khadka S et al.	PMID:21911577,PMCID:PMC3237087
2	NS1	Interacts with	2244	FGB	NS1	http://www.ncbi.nlm.nih.gov/gene/2244	Yeast Two Hybrid Test	A physical interaction network of dengue virus and human proteins.	a	21911577
2	NS3	interacts with	2244	FGB	NS3	http://www.ncbi.nlm.nih.gov/gene/2244	yeast Two Hybrid Test	A Physical Interaction Network of Dengue Virus and Human Proteins	Khadka S et al.	PMID:21911577,PMCID:PMC3237087
2	NS1	Interacts with	2271	FH	NS1	http://www.ncbi.nlm.nih.gov/gene/2271	Yeast Two Hybrid Test	Mapping the interactions of dengue virus NS1 protein with human liver proteins using a yeast two-hybrid system: identification of C1q as an interacting partner.	a	23516407
2	NS3	interacts with	2274	FHL2	NS3	http://www.ncbi.nlm.nih.gov/gene/2274	yeast Two Hybrid Test	Flavivirus NS3 and NS5 proteins interaction network: a high-throughput yeast two-hybrid screen	Marc Le Breton et al.	PMCID:PMC3215679
2	C	Interacts with	2332	FMR1	C	http://www.ncbi.nlm.nih.gov/gene/2332	yeast Two Hybrid Test	Characterization of intracellular interactions between dengue virus and host proteins	Dumrong Mairiang	http://digitalcommons.wayne.edu/oa_dissertations/550
1,4	E	Interacts with	2332	FMR1	E	http://www.ncbi.nlm.nih.gov/gene/2332	yeast Two Hybrid Test	Characterization of intracellular interactions between dengue virus and host proteins	Dumrong Mairiang	http://digitalcommons.wayne.edu/oa_dissertations/552
1,2,3,4	NS3	Interacts with	2332	FMR1	NS3	http://www.ncbi.nlm.nih.gov/gene/2332	yeast Two Hybrid Test	Characterization of intracellular interactions between dengue virus and host proteins	Dumrong Mairiang	http://digitalcommons.wayne.edu/oa_dissertations/552
1,2,3,4	NS5	interacts with	2332	FMR1	NS5	http://www.ncbi.nlm.nih.gov/gene/2332	yeast Two Hybrid Test & CO-AP assay	Identification of New Protein Interactions between Dengue Fever Virus and Its Hosts, Human and Mosquito	Dumrong Mairiang et al.	PMID:23326450,PMC3543448
2	NS2B	interacts with	2335	FN1	NS2B	http://www.ncbi.nlm.nih.gov/gene/2335	yeast Two Hybrid Test	A Physical Interaction Network of Dengue Virus and Human Proteins	Khadka S et al.	PMID:21911577,PMCID:PMC3237087
2	NS4A	interacts with	2335	FN1	NS4A	http://www.ncbi.nlm.nih.gov/gene/2335	yeast Two Hybrid Test	A Physical Interaction Network of Dengue Virus and Human Proteins	Khadka S et al.	PMID:21911577,PMCID:PMC3237087
2	PrM/M	Interacts with	139341	FUNDC1	PrM/M	http://www.ncbi.nlm.nih.gov/gene/139341	yeast Two Hybrid Test	A Physical Interaction Network of Dengue Virus and Human Proteins	Khadka S et al.	PMID:21911577,PMCID:PMC3237087
2	PrM/M	Interacts with	65991	FUNDC2	PrM/M	http://www.ncbi.nlm.nih.gov/gene/65991	yeast Two Hybrid Test	A Physical Interaction Network of Dengue Virus and Human Proteins	Khadka S et al.	PMID:21911577,PMCID:PMC3237087
2	NS2B	interacts with	2533	FYB	NS2B	http://www.ncbi.nlm.nih.gov/gene/2533	yeast Two Hybrid Test	A Physical Interaction Network of Dengue Virus and Human Proteins	Khadka S et al.	PMID:21911577,PMCID:PMC3237087
2	E	targets and antagonizes	10146	G3BP1	E	http://www.ncbi.nlm.nih.gov/gene/10146	RNA affinity chromatography screen	G3BP1, G3BP2 and CAPRIN1 Are Required for Translation of Interferon Stimulated mRNAs and Are Targeted by a Dengue Virus Non-coding RNA	Bidet K et al.	PMID:24992036,PMCID: PMC4081823
2	E	Binds to	10146	G3BP1	E	http://www.ncbi.nlm.nih.gov/gene/10146	RNA affinity chromatography screen	G3BP1, G3BP2 and CAPRIN1 Are Required for Translation of Interferon Stimulated mRNAs and Are Targeted by a Dengue Virus Non-coding RNA	Bidet K et al.	PMID:24992036,PMCID: PMC4081823
2	E	targets and antagonizes	9908	G3BP2	E	http://www.ncbi.nlm.nih.gov/gene/9908	RNA affinity chromatography screen	G3BP1, G3BP2 and CAPRIN1 Are Required for Translation of Interferon Stimulated mRNAs and Are Targeted by a Dengue Virus Non-coding RNA	Bidet K et al.	PMID:24992036,PMCID: PMC4081823
2	E	Binds to	9908	G3BP2	E	http://www.ncbi.nlm.nih.gov/gene/9908	RNA affinity chromatography screen	G3BP1, G3BP2 and CAPRIN1 Are Required for Translation of Interferon Stimulated mRNAs and Are Targeted by a Dengue Virus Non-coding RNA	Bidet K et al.	PMID:24992036,PMCID: PMC4081823
2	E	Interacts with	2597	GAPDH	E	http://www.ncbi.nlm.nih.gov/gene/2597	quantitative real-time RT-PCR.	G3BP1, G3BP2 and CAPRIN1 Are Required for Translation of Interferon Stimulated mRNAs and Are Targeted by a Dengue Virus Non-coding RNA	Bidet K et al.	PMID:24992036,PMCID: PMC4081823
2	NS1	Interacts with	2597	GAPDH	NS1	http://www.ncbi.nlm.nih.gov/gene/2597	Mass spectrometry	Dengue†virus†NS1†protein†interacts†with the†ribosomal†protein†RPL18: This†interaction†is†required†for†viraltranslation†and†replication†in†Huh-7†cells.	a	26092250
2	NS3	Interacts with	8729	GBF1	NS3	http://www.ncbi.nlm.nih.gov/gene/8729	Affinity tags and quantitative proteomic and Isotopic Differentiation of Interactions as Random or Targeted (I-DIRT)	Quantitative Proteomic Analysis of Host-virus Interactions Reveals a Role for Golgi Brefeldin A Resistance Factor 1 (GBF1) in Dengue Infection	Lindsay N. Carpp et al.	PMID:24855065, PMCID: PMC4223476
2	NS5	Interacts with	8729	GBF1	NS5	http://www.ncbi.nlm.nih.gov/gene/8729	Affinity tags and quantitative proteomic and Isotopic Differentiation of Interactions as Random or Targeted (I-DIRT)	Quantitative Proteomic Analysis of Host-virus Interactions Reveals a Role for Golgi Brefeldin A Resistance Factor 1 (GBF1) in Dengue Infection	Lindsay N. Carpp et al.	PMID: 26998762, PMCID:
	NS2A	interacts with	2638	GC	NS2A	http://www.ncbi.nlm.nih.gov/gene/2638	yeast Two Hybrid Test	Identification of New Protein Interactions between Dengue Fever Virus and Its Hosts, Human and Mosquito	Dumrong Mairiang et al.	PMID:23326450,PMC3543448
2	NS3	interacts with	26088	GGA1	NS3	http://www.ncbi.nlm.nih.gov/gene/26088	yeast Two Hybrid Test	Flavivirus NS3 and NS5 proteins interaction network: a high-throughput yeast two-hybrid screen	Marc Le Breton et al.	PMCID:PMC3215679
2	NS5	interacts with	2801	GOLGA2	NS5	http://www.ncbi.nlm.nih.gov/gene/2801	yeast Two Hybrid Test	Identification of New Protein Interactions between Dengue Fever Virus and Its Hosts, Human and Mosquito,A Physical Interaction Network of Dengue Virus and Human Proteins	Dumrong Mairiang et al.	PMID:23326450,PMC3543448
1	C	Interacts with	2804	GOLGB1	C	http://www.ncbi.nlm.nih.gov/gene/2804	Yeast Two Hybrid Test	Characterization of intracellular interactions between dengue virus and host proteins	Dumrong Mairiang	http://digitalcommons.wayne.edu/oa_dissertations/550
1,4	E	Interacts with	2804	GOLGB1	E	http://www.ncbi.nlm.nih.gov/gene/2804	yeast Two Hybrid Test	Characterization of intracellular interactions between dengue virus and host proteins	Dumrong Mairiang	http://digitalcommons.wayne.edu/oa_dissertations/552
1,2,3,4	NS3	interacts with	2804	GOLGB1	NS3	http://www.ncbi.nlm.nih.gov/gene/2804	yeast two hybrid test	Identification of New Protein Interactions between Dengue Fever Virus and Its Hosts, Human and Mosquito	Dumrong Mairiang et al.	PMID:23326450,PMC3543448
1,2	NS5	interacts with	2804	GOLGB1	NS5	http://www.ncbi.nlm.nih.gov/gene/2804	yeast Two Hybrid Test	Identification of New Protein Interactions between Dengue Fever Virus and Its Hosts, Human and Mosquito	Dumrong Mairiang et al.	PMID:23326450,PMC3543448
2	NS2A	interacts with	55638	GOLSYN	NS2A	http://www.ncbi.nlm.nih.gov/gene/55638	yeast Two Hybrid Test	A Physical Interaction Network of Dengue Virus and Human Proteins	Khadka S et al.	PMID:21911577,PMCID:PMC3237087
2	NS5	interacts with	57120	GOPC	NS5	http://www.ncbi.nlm.nih.gov/gene/57120	yeast Two Hybrid Test	Flavivirus NS3 and NS5 proteins interaction network: a high-throughput yeast two-hybrid screen	Marc Le Breton et al.	PMCID:PMC3215679
2	NS1	Interacts with	2821	GPI	NS1	http://www.ncbi.nlm.nih.gov/gene/2821	Mass spectrometry	Dengue†virus†NS1†protein†interacts†with the†ribosomal†protein†RPL18: This†interaction†is†required†for†viraltranslation†and†replication†in†Huh-7†cells.	a	26092250
2	NS5	interacts with	2896	GRN	NS5	http://www.ncbi.nlm.nih.gov/gene/2896	yeast Two Hybrid Test	Flavivirus NS3 and NS5 proteins interaction network: a high-throughput yeast two-hybrid screen	Marc Le Breton et al.	PMCID:PMC3215679
2	NS1	Interacts with	2932	GSK3B	NS1	http://www.ncbi.nlm.nih.gov/gene/2932	Immunofluorescence microscopy, Western blot	Anti-dengue virus nonstructural protein 1 antibodies cause NO-mediated endothelial cell apoptosis via ceramide-regulated glycogen synthase kinase-3? and NF-?B activation.	a	23851680
1,2,3,4	C	interacts with	23560	GTPBP4	C	http://www.ncbi.nlm.nih.gov/gene/23560	yeast Two Hybrid Test & CO-AP assay	Identification of New Protein Interactions between Dengue Fever Virus and Its Hosts, Human and Mosquito	Dumrong Mairiang et al.	PMID:21909430,PMC3164731
2	E	Interacts with	23560	GTPBP4	E	http://www.ncbi.nlm.nih.gov/gene/23560	yeast Two Hybrid Test	Characterization of intracellular interactions between dengue virus and host proteins	Dumrong Mairiang	http://digitalcommons.wayne.edu/oa_dissertations/552
1,2	NS3	Interacts with	23560	GTPBP4	NS3	http://www.ncbi.nlm.nih.gov/gene/23560	yeast Two Hybrid Test	Characterization of intracellular interactions between dengue virus and host proteins	Dumrong Mairiang	http://digitalcommons.wayne.edu/oa_dissertations/552
1,2	NS5	Interacts with	23560	GTPBP4	NS5	http://www.ncbi.nlm.nih.gov/gene/23560	yeast Two Hybrid Test	Characterization of intracellular interactions between dengue virus and host proteins	Dumrong Mairiang	http://digitalcommons.wayne.edu/oa_dissertations/552
2	C	Binds to	126961	H3	C	http://www.ncbi.nlm.nih.gov/gene/126961	yeast Two Hybrid Test	Dengue Virus Capsid Protein Binds Core Histones and Inhibits Nucleosome Formation in Human Liver Cells	Tonya M. Colpitts et al.	PMID:21909430,PMC3164731
2	NS1	Interacts with	440093	H3F3C	NS1	http://www.ncbi.nlm.nih.gov/gene/440093	Mass spectrometry	Dengue†virus†NS1†protein†interacts†with the†ribosomal†protein†RPL18: This†interaction†is†required†for†viraltranslation†and†replication†in†Huh-7†cells.	a	26092250
2	NS4A	Interacts with	54930	HAUS4	NS4A	http://www.ncbi.nlm.nih.gov/gene/54930	Yeast Two Hybrid Assay	A physical interaction network of dengue virus and human proteins.		24284321
1,2,3,4	C	interacts with	3039	HBA1	C	http://www.ncbi.nlm.nih.gov/gene/3039	yeast Two Hybrid Test	Identification of New Protein Interactions between Dengue Fever Virus and Its Hosts, Human and Mosquito	Dumrong Mairiang et al.	PMID:23326450,PMC3543448
1,4	E	Interacts with	3039	HBA1	E	http://www.ncbi.nlm.nih.gov/gene/3039	yeast Two Hybrid Test	Characterization of intracellular interactions between dengue virus and host proteins	Dumrong Mairiang	http://digitalcommons.wayne.edu/oa_dissertations/552
2	NS2B	Interacts with	3039	HBA1	NS2B	http://www.ncbi.nlm.nih.gov/gene/3039	yeast Two Hybrid Test	Characterization of intracellular interactions between dengue virus and host proteins	Dumrong Mairiang	http://digitalcommons.wayne.edu/oa_dissertations/552
2	NS3	Interacts with	3039	HBA1	NS3	http://www.ncbi.nlm.nih.gov/gene/3039	yeast Two Hybrid Test	Characterization of intracellular interactions between dengue virus and host proteins	Dumrong Mairiang	http://digitalcommons.wayne.edu/oa_dissertations/552
2	NS4A	Interacts with	3039	HBA1	NS4A	http://www.ncbi.nlm.nih.gov/gene/3039	yeast Two Hybrid Test	Characterization of intracellular interactions between dengue virus and host proteins	Dumrong Mairiang	http://digitalcommons.wayne.edu/oa_dissertations/552
2	NS4B	Interacts with	3039	HBA1	NS4B	http://www.ncbi.nlm.nih.gov/gene/3039	yeast Two Hybrid Test	Characterization of intracellular interactions between dengue virus and host proteins	Dumrong Mairiang	http://digitalcommons.wayne.edu/oa_dissertations/552
1,2,3	NS5	Interacts with	3039	HBA1	NS5	http://www.ncbi.nlm.nih.gov/gene/3039	yeast Two Hybrid Test	Characterization of intracellular interactions between dengue virus and host proteins	Dumrong Mairiang	http://digitalcommons.wayne.edu/oa_dissertations/552
2	C	interacts with	3043	HBB	C	http://www.ncbi.nlm.nih.gov/gene/3043	Structural Similarity	Identification of New Protein Interactions between Dengue Fever Virus and Its Hosts, Human and Mosquito	Dumrong Mairiang et al.	PMID:23326450,PMC3543448
1,2	E	interacts with	3043	HBB	E	http://www.ncbi.nlm.nih.gov/gene/3043	yeast Two Hybrid Test & Co-AP assay	Characterization of intracellular interactions between dengue virus and host proteins	Dumrong Mairiang	http://digitalcommons.wayne.edu/oa_dissertations/552
2,4	NS3	interacts with	3043	HBB	NS3	http://www.ncbi.nlm.nih.gov/gene/3043	Yeast Two Hybrid Test	Identification of New Protein Interactions between Dengue Fever Virus and Its Hosts, Human and Mosquito	Dumrong Mairiang et al.	PMID:23326450,PMC3543448
1,2,3,4	NS5	interacts with	3043	HBB	NS5	http://www.ncbi.nlm.nih.gov/gene/3043	yeast Two Hybrid Test & Co-AP assay	Characterization of intracellular interactions between dengue virus and host proteins	Dumrong Mairiang	http://digitalcommons.wayne.edu/oa_dissertations/552
2	NS5	interacts with	23072	HECW1	NS5	http://www.ncbi.nlm.nih.gov/gene/23072	yeast Two Hybrid Test	Flavivirus NS3 and NS5 proteins interaction network: a high-throughput yeast two-hybrid screen	Marc Le Breton et al.	PMCID:PMC3215679
2	NS1	Interacts with	255626	HIST1H2BA	NS1	http://www.ncbi.nlm.nih.gov/gene/255626	Mass spectrometry	Dengue†virus†NS1†protein†interacts†with the†ribosomal†protein†RPL18: This†interaction†is†required†for†viraltranslation†and†replication†in†Huh-7†cells.	a	26092250
2	NS1	Interacts with	3018	HIST1H2BB	NS1	http://www.ncbi.nlm.nih.gov/gene/3018	Mass spectrometry	Dengue†virus†NS1†protein†interacts†with the†ribosomal†protein†RPL18: This†interaction†is†required†for†viraltranslation†and†replication†in†Huh-7†cells.	a	26092250
2	NS1	Interacts with	8365	HIST1H4H	NS1	http://www.ncbi.nlm.nih.gov/gene/8365	Mass spectrometry	Dengue†virus†NS1†protein†interacts†with the†ribosomal†protein†RPL18: This†interaction†is†required†for†viraltranslation†and†replication†in†Huh-7†cells.	a	26092250
2	C	Upregulates	3106	HLAB	C	http://www.ncbi.nlm.nih.gov/gene/?term=HLAB[sym]	Bacterial Two Hybrid Test	Dengue-2 Structural Proteins Associate with Human Proteins to Produce a Coagulation and Innate Immune Response Biased Interactome	Brenda†B†Folly et al.	PMC3037883
2	PrM/M	associates with	22993	HMGXB3	PrM/M	http://www.ncbi.nlm.nih.gov/gene/22993	Bacterial Two Hybrid Test	Dengue-2 Structural Proteins Associate with Human Proteins to Produce a Coagulation and Innate Immune Response Biased Interactome	Brenda†B†Folly et al.	PMC3037883
2	NS1	Interacts with	3162	HMOX1	NS1	http://www.ncbi.nlm.nih.gov/gene/3162	Western blot, Inhibition assay, FACS	Antibodies against dengue virus nonstructural protein-1 induce heme oxygenase-1 via a redox-dependent pathway in human endothelial cells.	a	23103292
	NS1	associates with	3183	HNRNPC	NS1	http://www.ncbi.nlm.nih.gov/gene/3183	yeast Two Hybrid Test	Identification of human hnRNP C1/C2 as a dengue virus NS1-interacting protein.	Noisakran S et al.	PMID:18471994
2	NS1	Interacts with	3185	HNRNPF	NS1	http://www.ncbi.nlm.nih.gov/gene/3185	Mass spectrometry	Dengue†virus†NS1†protein†interacts†with the†ribosomal†protein†RPL18: This†interaction†is†required†for†viraltranslation†and†replication†in†Huh-7†cells.	a	26092250
	C	Binds to	3190	HNRNPK	C	http://www.ncbi.nlm.nih.gov/gene/3190	Yeast Two Hybrid Test	The heterogeneous nuclear ribonucleoprotein K (hnRNP K) interacts with dengue virus core protein	Chang CJ et al.	PMID:11747608
2	NS5	interacts with	3185	HNRPF	NS5	http://www.ncbi.nlm.nih.gov/gene/3185	yeast Two Hybrid Test	Flavivirus NS3 and NS5 proteins interaction network: a high-throughput yeast two-hybrid screen	Marc Le Breton et al.	PMCID:PMC3215679
2	NS5	interacts with	3189	HNRPH3	NS5	http://www.ncbi.nlm.nih.gov/gene/3189	yeast Two Hybrid Test	Flavivirus NS3 and NS5 proteins interaction network: a high-throughput yeast two-hybrid screen	Marc Le Breton et al.	PMCID:PMC3215679
2	NS5	interacts with	51361	HOOK1	NS5	http://www.ncbi.nlm.nih.gov/gene/51361	yeast Two Hybrid Test	A Physical Interaction Network of Dengue Virus and Human Proteins	Khadka S et al.	PMID:21911577,PMCID:PMC3237087
2	NS1	Interacts with	3240	HP	NS1	http://www.ncbi.nlm.nih.gov/gene/3240	Yeast Two Hybrid Test	Mapping the interactions of dengue virus NS1 protein with human liver proteins using a yeast two-hybrid system: identification of C1q as an interacting partner.	a	23516407
2	NS1	Interacts with	3249	HPN	NS1	http://www.ncbi.nlm.nih.gov/gene/3249	Yeast Two Hybrid Test	Mapping the interactions of dengue virus NS1 protein with human liver proteins using a yeast two-hybrid system: identification of C1q as an interacting partner.	a	23516407
2	E	associates with	3263	HPX	E	http://www.ncbi.nlm.nih.gov/gene/3263	Bacterial Two Hybrid Test	Dengue-2 Structural Proteins Associate with Human Proteins to Produce a Coagulation and Innate Immune Response Biased Interactome	Brenda†B†Folly et al.	PMC3037883
2	E	Binds to	3263	HPX	E	http://www.ncbi.nlm.nih.gov/gene/3263	Bacterial Two Hybrid Test	Dengue-2 Structural Proteins Associate with Human Proteins to Produce a Coagulation and Innate Immune Response Biased Interactome	Brenda†B†Folly et al.	PMC3037883
2	NS1	Interacts with	3263	HPX	NS1	http://www.ncbi.nlm.nih.gov/gene/3263	Yeast Two Hybrid Test	Mapping the interactions of dengue virus NS1 protein with human liver proteins using a yeast two-hybrid system: identification of C1q as an interacting partner.	a	23516407
2	E	interacts with	3320	HSP90AA1	E	http://www.ncbi.nlm.nih.gov/gene/3320	yeast Two Hybrid Test	Heat shock protein 90 and heat shock protein 70 are components of dengue virus receptor complex in human cells.	Reyes-del Valle J et al.	PMID:15795242,PMCID:PMC1069525
2	NS1	Interacts with	3326	HSP90AB1	NS1	http://www.ncbi.nlm.nih.gov/gene/3326	Mass spectrometry	Dengue†virus†NS1†protein†interacts†with the†ribosomal†protein†RPL18: This†interaction†is†required†for†viraltranslation†and†replication†in†Huh-7†cells.	a	26092250
2	NS3	interacts with	3326	HSP90AB1	NS3	http://www.ncbi.nlm.nih.gov/gene/3326	yeast Two Hybrid Test & CO-AP assay	Identification of New Protein Interactions between Dengue Fever Virus and Its Hosts, Human and Mosquito, Flavivirus NS3 and NS5 proteins interaction network: a high-throughput yeast two-hybrid screen	Dumrong Mairiang et al.	PMID:23326450,PMC3543448
2	NS5	interacts with	3326	HSP90AB1	NS5	http://www.ncbi.nlm.nih.gov/gene/3326	yeast Two Hybrid Test	Identification of New Protein Interactions between Dengue Fever Virus and Its Hosts, Human and Mosquito	Dumrong Mairiang et al.	PMID:23326450,PMC3543448
2	E	interacts with	3308	HSPA4	E	http://www.ncbi.nlm.nih.gov/gene/3326	yeast Two Hybrid Test	Heat shock protein 90 and heat shock protein 70 are components of dengue virus receptor complex in human cells.	Reyes-del Valle J et al.	PMID:15795242,PMCID:PMC1069525
1,2	C	Interacts with	3309	HSPA5	C	http://www.ncbi.nlm.nih.gov/gene/3309	yeast Two Hybrid Test	Characterization of intracellular interactions between dengue virus and host proteins	Dumrong Mairiang	http://digitalcommons.wayne.edu/oa_dissertations/550
2	E	Binds to	3309	HSPA5	E	http://www.ncbi.nlm.nih.gov/gene/3309	yeast Two Hybrid Test	Identification of GRP 78 (BiP) as a liver cell expressed receptor element for dengue virus serotype 2	Jindadamrongwech S et al.	PMID:15098107
1,2	NS3	Interacts with	3309	HSPA5	NS3	http://www.ncbi.nlm.nih.gov/gene/3309	yeast Two Hybrid Test	Characterization of intracellular interactions between dengue virus and host proteins	Dumrong Mairiang	http://digitalcommons.wayne.edu/oa_dissertations/552
3	NS5	interacts with	3309	HSPA5	NS5	http://www.ncbi.nlm.nih.gov/gene/3309	yeast Two Hybrid Test & CO-AP assay	Identification of New Protein Interactions between Dengue Fever Virus and Its Hosts, Human and Mosquito	Dumrong Mairiang et al.	PMID:23326450,PMC3543448
2	PrM/M	Interacts with	3309	HSPA5	PrM/M	http://www.ncbi.nlm.nih.gov/gene/3309	yeast Two Hybrid Test	Characterization of intracellular interactions between dengue virus and host proteins	Dumrong Mairiang	http://digitalcommons.wayne.edu/oa_dissertations/552
2	NS1	Interacts with	3312	HSPA8	NS1	http://www.ncbi.nlm.nih.gov/gene/3312	Mass spectrometry	Dengue†virus†NS1†protein†interacts†with the†ribosomal†protein†RPL18: This†interaction†is†required†for†viraltranslation†and†replication†in†Huh-7†cells.	a	26092250
2	NS1	Interacts with	3315	HSPB1	NS1	http://www.ncbi.nlm.nih.gov/gene/3315	Mass spectrometry	Dengue†virus†NS1†protein†interacts†with the†ribosomal†protein†RPL18: This†interaction†is†required†for†viraltranslation†and†replication†in†Huh-7†cells.	a	26092250
1,2,3,4	NS1	Interacts with	3329	HSPD1	NS1	http://www.ncbi.nlm.nih.gov/gene/3329	Western blot, Confocal microscopy, Cell binding assay, ELISA	Proteomic Analysis of Endothelial Cell Autoantigens Recognized by Anti-Dengue Virus Nonstructural Protein 1 Antibodies	a	18997103
1	NS4A	Interacts with	64135	IFIH1	NS4A	http://www.ncbi.nlm.nih.gov/gene/64135	Western blot	Dengue Virus NS Proteins Inhibit RIG-I/MAVS Signaling by Blocking TBK1/IRF3 Phosphorylation: Dengue Virus Serotype 1 NS4A Is a Unique Interferon-Regulating Virulence Determinant		25968648
1,2,4	NS4B	Interacts with	64135	IFIH1	NS4B	http://www.ncbi.nlm.nih.gov/gene/64135	Western blot	Dengue Virus NS Proteins Inhibit RIG-I/MAVS Signaling by Blocking TBK1/IRF3 Phosphorylation: Dengue Virus Serotype 1 NS4A Is a Unique Interferon-Regulating Virulence Determinant		25968648
2	E	Interacts with	10581	IFITM2	E	http://www.ncbi.nlm.nih.gov/gene/10581	western blot	G3BP1, G3BP2 and CAPRIN1 Are Required for Translation of Interferon Stimulated mRNAs and Are Targeted by a Dengue Virus Non-coding RNA	Bidet K et al.	PMID:24992036,PMCID: PMC4081823
	NS4A	Binds to	3454	IFNAR1	NS4A	http://www.ncbi.nlm.nih.gov/gene/3454	Yeast Two hybrid Test	Molecular characterization of the interaction between Tick-borne encephalitis virus NS5 protein and the Interferon alpha/beta and gamma receptors	Liljeqvist, Maria.	Http://www.mimersbrunn.se:8097/article?id=22157
	NS4A	Binds to	3455	IFNAR2	NS4A	http://www.ncbi.nlm.nih.gov/gene/3455	Yeast Two hybrid Test	Molecular characterization of the interaction between Tick-borne encephalitis virus NS5 protein and the Interferon alpha/beta and gamma receptors	Liljeqvist, Maria.	Http://www.mimersbrunn.se:8097/article?id=22158
	NS4B	Binds to	3455	IFNAR2	NS4B	http://www.ncbi.nlm.nih.gov/gene/3455	Yeast Two hybrid Test	Molecular characterization of the interaction between Tick-borne encephalitis virus NS5 protein and the Interferon alpha/beta and gamma receptors	Liljeqvist, Maria.	Http://www.mimersbrunn.se:8097/article?id=22161
2	NS5	interacts with	3455	IFNAR2	NS5	http://www.ncbi.nlm.nih.gov/gene/3455	yeast Two Hybrid Test	Flavivirus NS3 and NS5 proteins interaction network: a high-throughput yeast two-hybrid screen	Marc Le Breton et al.	PMCID:PMC3215679
	NS5	Interacts with	3455	IFNAR2	NS5	http://www.ncbi.nlm.nih.gov/gene/3455	yeast Two Hybrid Test & Jak-STATpathway	Molecular characterization of the interaction between Tick-borne encephalitis virus NS5 protein and the interferon	Liljeqvist, Maria.	Http://www.mimersbrunn.se:8097/article?id=22156
	NS4A	interacts with	3456	IFNB1	NS4A	http://www.ncbi.nlm.nih.gov/gene/3456	Yeast Two hybrid Test	Molecular characterization of the interaction between Tick-borne encephalitis virus NS5 protein and the Interferon alpha/beta and gamma receptors	Liljeqvist, Maria.	Http://www.mimersbrunn.se:8097/article?id=22160
2	NS4B	Interacts with	3458	IFNG	NS4B	http://www.ncbi.nlm.nih.gov/gene/3458	Western blot	Maturation of dengue virus nonstructural protein 4B in monocytes enhances production of dengue hemorrhagic fever-associated chemokines and cytokines.		PMID:21810535
	NS4B	Binds to	3459	IFNGR1	NS4B	http://www.ncbi.nlm.nih.gov/gene/3459	Yeast Two hybrid Test	Molecular characterization of the interaction between Tick-borne encephalitis virus NS5 protein and the Interferon alpha/beta and gamma receptors	Liljeqvist, Maria.	Http://www.mimersbrunn.se:8097/article?id=22162
	NS5	Interacts with	3459	IFNGR1	NS5	http://www.ncbi.nlm.nih.gov/gene/3459	yeast Two Hybrid Test & Jak-STATpathway	Molecular characterization of the interaction between Tick-borne encephalitis virus NS5 protein and the interferon	Liljeqvist, Maria.	Http://www.mimersbrunn.se:8097/article?id=22156
	NS5	Interacts with	3460	IFNGR2	NS5	http://www.ncbi.nlm.nih.gov/gene/3460	yeast Two Hybrid Test & Jak-STATpathway	Molecular characterization of the interaction between Tick-borne encephalitis virus NS5 protein and the interferon	Liljeqvist, Maria.	Http://www.mimersbrunn.se:8097/article?id=22156
2	NS1	Interacts with	10644	IGF2BP2	NS1	http://www.ncbi.nlm.nih.gov/gene/10644	Mass spectrometry	Dengue†virus†NS1†protein†interacts†with the†ribosomal†protein†RPL18: This†interaction†is†required†for†viraltranslation†and†replication†in†Huh-7†cells.	a	26092250
1	NS4A	Interacts with	9641	IKBKE	NS4A	http://www.ncbi.nlm.nih.gov/gene/9641	Western blot	Dengue Virus NS Proteins Inhibit RIG-I/MAVS Signaling by Blocking TBK1/IRF3 Phosphorylation: Dengue Virus Serotype 1 NS4A Is a Unique Interferon-Regulating Virulence Determinant		25968648
1,2,4	NS4B	Interacts with	9641	IKBKE	NS4B	http://www.ncbi.nlm.nih.gov/gene/9641	Western blot	Dengue Virus NS Proteins Inhibit RIG-I/MAVS Signaling by Blocking TBK1/IRF3 Phosphorylation: Dengue Virus Serotype 1 NS4A Is a Unique Interferon-Regulating Virulence Determinant		25968648
2	E	regulates	3586	IL10	E	http://www.ncbi.nlm.nih.gov/gene/3586	yeast Two Hybrid Test	Antibody-Dependent Enhancement Infection Facilitates Dengue Virus-Regulated Signaling of IL-10 Production in Monocytes	Tsung-Ting Tsai et al.	PMID:25412261,PMCID:PMC4239119
2	NS4B	Interacts with	3569	IL6	NS4B	http://www.ncbi.nlm.nih.gov/gene/3569	Western blot	Maturation of dengue virus nonstructural protein 4B in monocytes enhances production of dengue hemorrhagic fever-associated chemokines and cytokines.		PMID:21810535
2	NS3	interacts with	3609	ILF3	NS3	http://www.ncbi.nlm.nih.gov/gene/3609	yeast Two Hybrid Test	Flavivirus NS3 and NS5 proteins interaction network: a high-throughput yeast two-hybrid screen	Marc Le Breton et al.	PMCID:PMC3215679
2	C	Interacts with	3615	IMPDH2	C	http://www.ncbi.nlm.nih.gov/gene/3615	yeast Two Hybrid Test	Characterization of intracellular interactions between dengue virus and host proteins	Dumrong Mairiang	http://digitalcommons.wayne.edu/oa_dissertations/551
1	E	Interacts with	3615	IMPDH2	E	http://www.ncbi.nlm.nih.gov/gene/3615	yeast Two Hybrid Test	Characterization of intracellular interactions between dengue virus and host proteins	Dumrong Mairiang	http://digitalcommons.wayne.edu/oa_dissertations/552
1,2,3,4	NS3	Interacts with	3615	IMPDH2	NS3	http://www.ncbi.nlm.nih.gov/gene/3615	yeast Two Hybrid Test	Characterization of intracellular interactions between dengue virus and host proteins	Dumrong Mairiang	http://digitalcommons.wayne.edu/oa_dissertations/552
1,2	NS5	Interacts with	3615	IMPDH2	NS5	http://www.ncbi.nlm.nih.gov/gene/3615	yeast Two Hybrid Test	Characterization of intracellular interactions between dengue virus and host proteins	Dumrong Mairiang	http://digitalcommons.wayne.edu/oa_dissertations/552
2	E	associates with	9670	IPO13	E	http://www.ncbi.nlm.nih.gov/gene/9670	Bacterial Two Hybrid Test	Dengue-2 Structural Proteins Associate with Human Proteins to Produce a Coagulation and Innate Immune Response Biased Interactome	Brenda†B†Folly et al.	PMC3037883
2	NS5	Interacts with	3699	ITIH3	NS5	http://www.ncbi.nlm.nih.gov/gene/3699	yeast Two Hybrid Test	Flavivirus NS3 and NS5 proteins interaction network: a high-throughput yeast two-hybrid screen	Marc Le Breton et al.	PMCID:PMC3215679
2	NS5	Interacts with	182	JAG1	NS5	http://www.ncbi.nlm.nih.gov/gene/182	yeast Two Hybrid Test	Flavivirus NS3 and NS5 proteins interaction network: a high-throughput yeast two-hybrid screen	Marc Le Breton et al.	PMCID:PMC3215679
	NS4B	phosphorylates	3716	JAK1	NS4B	http://www.ncbi.nlm.nih.gov/gene/3716	Yeast Two hybrid Test	Molecular characterization of the interaction between Tick-borne encephalitis virus NS5 protein and the Interferon alpha/beta and gamma receptors	Liljeqvist, Maria.	Http://www.mimersbrunn.se:8097/article?id=22163
	NS4A	phosphorylates	3717	JAK2	NS4A	http://www.ncbi.nlm.nih.gov/gene/3717	Yeast Two hybrid Test	Molecular characterization of the interaction between Tick-borne encephalitis virus NS5 protein and the Interferon alpha/beta and gamma receptors	Liljeqvist, Maria.	Http://www.mimersbrunn.se:8097/article?id=22156
	NS4B	phosphorylates	3717	JAK2	NS4B	http://www.ncbi.nlm.nih.gov/gene/3717	Yeast Two hybrid Test	Molecular characterization of the interaction between Tick-borne encephalitis virus NS5 protein and the Interferon alpha/beta and gamma receptors	Liljeqvist, Maria.	Http://www.mimersbrunn.se:8097/article?id=22164
2	NS5	Interacts with	10524	KAT5	NS5	http://www.ncbi.nlm.nih.gov/gene/10524	yeast Two Hybrid Test	Flavivirus NS3 and NS5 proteins interaction network: a high-throughput yeast two-hybrid screen,Identification of New Protein Interactions between Dengue Fever Virus and Its Hosts, Human and Mosquito	Marc Le Breton et al.	PMCID:PMC3215679
2	NS2A	interacts with	23095	KIF1B	NS2A	http://www.ncbi.nlm.nih.gov/gene/23095	yeast Two Hybrid Test	Identification of New Protein Interactions between Dengue Fever Virus and Its Hosts, Human and Mosquito, A Physical Interaction Network of Dengue Virus and Human Proteins	Dumrong Mairiang et al.	PMID:23326450,PMC3543448
2	NS3	interacts with	23095	KIF1B	NS3	http://www.ncbi.nlm.nih.gov/gene/23095	yeast Two Hybrid Test	A Physical Interaction Network of Dengue Virus and Human Proteins	Khadka S et al.	PMID:21911577,PMCID:PMC3237087
2	NS3	interacts with	23095	KIF3B	NS3	http://www.ncbi.nlm.nih.gov/gene/23095	yeast Two Hybrid Test	Flavivirus NS3 and NS5 proteins interaction network: a high-throughput yeast two-hybrid screen	Marc Le Breton et al.	PMCID:PMC3215679
2	NS2B	interacts with	3827	KNG1	NS2B	http://www.ncbi.nlm.nih.gov/gene/3827	yeast Two Hybrid Test	A Physical Interaction Network of Dengue Virus and Human Proteins	Khadka S et al.	PMID:21911577,PMCID:PMC3237087
2	C	mediates	3836	KPNA1	C	http://www.ncbi.nlm.nih.gov/gene/3836	Structural Similarity	A Viral-Human Interactome Based on Structural Motif-Domain Interactions Captures the Human Infectome	Segura-Cabrera A et al.	PMID:23951184,PMCID:PMC3738538
2	NS2B	interacts with	3839	KPNA3	NS2B	http://www.ncbi.nlm.nih.gov/gene/3839	yeast Two Hybrid Test	A Physical Interaction Network of Dengue Virus and Human Proteins	Khadka S et al.	PMID:21911577,PMCID:PMC3237087
2	NS5	Interacts with	3837	KPNB1	NS5	http://www.ncbi.nlm.nih.gov/gene/3837	yeast Two Hybrid Test	Identification of New Protein Interactions between Dengue Fever Virus and Its Hosts, Human and Mosquito	Dumrong Mairiang et al.	PMID:23326450,PMC3543448
2	NS3	interacts with	3880	KRT19	NS3	http://www.ncbi.nlm.nih.gov/gene/3880	yeast Two Hybrid Test	Flavivirus NS3 and NS5 proteins interaction network: a high-throughput yeast two-hybrid screen	Marc Le Breton et al.	PMCID:PMC3215679
2	NS4B	interacts with	3856	KRT8	NS4B	http://www.ncbi.nlm.nih.gov/gene/3856	yeast two hybrid test	Identification of New Protein Interactions between Dengue Fever Virus and Its Hosts, Human and Mosquito	Dumrong Mairiang et al.	PMID:23326450,PMC3543448
2	NS3	interacts with	3895	KTN1	NS3	http://www.ncbi.nlm.nih.gov/gene/3895	yeast Two Hybrid Test	A Physical Interaction Network of Dengue Virus and Human Proteins	Khadka S et al.	PMID:21911577,PMCID:PMC3237087
2	NS1	interacts with	3912	LAMB1	NS1	http://www.ncbi.nlm.nih.gov/gene/3912	yeast Two Hybrid Test	A Physical Interaction Network of Dengue Virus and Human Proteins	Khadka S et al.	PMID:21911577,PMCID:PMC3237087
2	NS5	Interacts with	3913	LAMB2	NS5	http://www.ncbi.nlm.nih.gov/gene/3913	yeast Two Hybrid Test	Flavivirus NS3 and NS5 proteins interaction network: a high-throughput yeast two-hybrid screen	Marc Le Breton et al.	PMCID:PMC3215679
2	NS5	Interacts with	201255	LRRC45	NS5	http://www.ncbi.nlm.nih.gov/gene/201255	yeast Two Hybrid Test	Flavivirus NS3 and NS5 proteins interaction network: a high-throughput yeast two-hybrid screen	Marc Le Breton et al.	PMCID:PMC3215679
1,2,4	C	interacts with	9208	LRRFIP1	C	http://www.ncbi.nlm.nih.gov/gene/9208	yeast Two Hybrid Test & CO-AP assay	Characterization of intracellular interactions between dengue virus and host proteins	Dumrong Mairiang	http://digitalcommons.wayne.edu/oa_dissertations/552
1,2	E	Interacts with	9208	LRRFIP1	E	http://www.ncbi.nlm.nih.gov/gene/9208	yeast Two Hybrid Test	Characterization of intracellular interactions between dengue virus and host proteins	Dumrong Mairiang	http://digitalcommons.wayne.edu/oa_dissertations/552
1,2,4	NS3	interacts with	9208	LRRFIP1	NS3	http://www.ncbi.nlm.nih.gov/gene/9208	yeast Two Hybrid Test & CO-AP assay	Identification of New Protein Interactions between Dengue Fever Virus and Its Hosts, Human and Mosquito	Dumrong Mairiang et al.	PMID:23326450,PMC3543448
1,2,3,4	NS5	Interacts with	9208	LRRFIP1	NS5	http://www.ncbi.nlm.nih.gov/gene/9208	yeast Two Hybrid Test	Characterization of intracellular interactions between dengue virus and host proteins	Dumrong Mairiang	http://digitalcommons.wayne.edu/oa_dissertations/552
2	PrM/M	Interacts with	9208	LRRFIP1	PrM/M	http://www.ncbi.nlm.nih.gov/gene/9208	yeast Two Hybrid Test	Characterization of intracellular interactions between dengue virus and host proteins	Dumrong Mairiang	http://digitalcommons.wayne.edu/oa_dissertations/552
2	NS1	Interacts with	51599	LSR	NS1	http://www.ncbi.nlm.nih.gov/gene/51599	Yeast Two Hybrid Test	Mapping the interactions of dengue virus NS1 protein with human liver proteins using a yeast two-hybrid system: identification of C1q as an interacting partner.	a	23516407
2	NS5	Interacts with	4053	LTBP3	NS5	http://www.ncbi.nlm.nih.gov/gene/4053	yeast Two Hybrid Test	Flavivirus NS3 and NS5 proteins interaction network: a high-throughput yeast two-hybrid screen	Marc Le Breton et al.	PMCID:PMC3215679
2	NS1	Interacts with	4085	MAD2L1	NS1	http://www.ncbi.nlm.nih.gov/gene/4085	Suppression subtractive hybridization, qRT-PCR	Differentially expressed genes of human microvascular endothelial cells in response to anti-dengue virus NS1 antibodies by suppression subtractive hybridization.	a	23697814
2	NS1	Interacts with	4129	MAOB	NS1	http://www.ncbi.nlm.nih.gov/gene/4129	Yeast Two Hybrid Test	Mapping the interactions of dengue virus NS1 protein with human liver proteins using a yeast two-hybrid system: identification of C1q as an interacting partner.	a	23516407
2	NS5	Interacts with	9782	MATR3	NS5	http://www.ncbi.nlm.nih.gov/gene/9782	yeast Two Hybrid Test	Identification of New Protein Interactions between Dengue Fever Virus and Its Hosts, Human and Mosquito,Flavivirus NS3 and NS5 proteins interaction network: a high-throughput yeast two-hybrid screen,A Physical Interaction Network of Dengue Virus and Human Proteins	Dumrong Mairiang et al.	PMID:23326450,PMC3543448
1	NS4A	Interacts with	57506	MAVS	NS4A	http://www.ncbi.nlm.nih.gov/gene/57506	Western blot	Dengue Virus NS Proteins Inhibit RIG-I/MAVS Signaling by Blocking TBK1/IRF3 Phosphorylation: Dengue Virus Serotype 1 NS4A Is a Unique Interferon-Regulating Virulence Determinant		25968648
1,2,4	NS4B	Interacts with	57506	MAVS	NS4B	http://www.ncbi.nlm.nih.gov/gene/57506	Western blot	Dengue Virus NS Proteins Inhibit RIG-I/MAVS Signaling by Blocking TBK1/IRF3 Phosphorylation: Dengue Virus Serotype 1 NS4A Is a Unique Interferon-Regulating Virulence Determinant		25968648
2	C	downregulates	4155	MBP	C	http://www.ncbi.nlm.nih.gov/gene/4155	Bacterial Two Hybrid Test	Dengue-2 Structural Proteins Associate with Human Proteins to Produce a Coagulation and Innate Immune Response Biased Interactome	Brenda†B†Folly et al.	PMC3037883
2	NS5	Interacts with	4188	MDFI	NS5	http://www.ncbi.nlm.nih.gov/gene/4188	yeast Two Hybrid Test	Flavivirus NS3 and NS5 proteins interaction network: a high-throughput yeast two-hybrid screen	Marc Le Breton et al.	PMCID:PMC3215679
2	NS5	Interacts with	29079	MED4	NS5	http://www.ncbi.nlm.nih.gov/gene/29079	yeast Two Hybrid Test	Flavivirus NS3 and NS5 proteins interaction network: a high-throughput yeast two-hybrid screen	Marc Le Breton et al.	PMCID:PMC3215679
2	C	interacts with	9848	MFAP3L	C	http://www.ncbi.nlm.nih.gov/gene/9848	Bacterial Two Hybrid Test	Dengue-2 Structural Proteins Associate with Human Proteins to Produce a Coagulation and Innate Immune Response Biased Interactome	Brenda†B†Folly et al.	PMC3037883
2	NS5	Interacts with	79083	MLPH	NS5	http://www.ncbi.nlm.nih.gov/gene/79083	yeast Two Hybrid Test	Flavivirus NS3 and NS5 proteins interaction network: a high-throughput yeast two-hybrid screen	Marc Le Breton et al.	PMCID:PMC3215679
2	NS1	Interacts with	84954	MPND	NS1	http://www.ncbi.nlm.nih.gov/gene/84954	Yeast Two Hybrid Test	Mapping the interactions of dengue virus NS1 protein with human liver proteins using a yeast two-hybrid system: identification of C1q as an interacting partner.	a	23516407
2	C	associates with	23164	MRIP	C	http://www.ncbi.nlm.nih.gov/gene/23164	Bacterial Two Hybrid Test	Dengue-2 Structural Proteins Associate with Human Proteins to Produce a Coagulation and Innate Immune Response Biased Interactome	Brenda†B†Folly et al.	PMC3037883
2	NS5	Interacts with	55052	MRPL20	NS5	http://www.ncbi.nlm.nih.gov/gene/55052	yeast Two Hybrid Test	Flavivirus NS3 and NS5 proteins interaction network: a high-throughput yeast two-hybrid screen	Marc Le Breton et al.	PMCID:PMC3215679
2	NS1	Interacts with	64960	MRPS15	NS1	http://www.ncbi.nlm.nih.gov/gene/64960	Mass spectrometry	Dengue†virus†NS1†protein†interacts†with the†ribosomal†protein†RPL18: This†interaction†is†required†for†viraltranslation†and†replication†in†Huh-7†cells.	a	26092250
2	NS1	Interacts with	4502	MT2A	NS1	http://www.ncbi.nlm.nih.gov/gene/4502	Yeast Two Hybrid Test	Mapping the interactions of dengue virus NS1 protein with human liver proteins using a yeast two-hybrid system: identification of C1q as an interacting partner.	a	23516407
2	NS1	Interacts with	130916	MTERF4	NS1	http://www.ncbi.nlm.nih.gov/gene/130916	Yeast Two Hybrid Test	Mapping the interactions of dengue virus NS1 protein with human liver proteins using a yeast two-hybrid system: identification of C1q as an interacting partner.	a	23516407
1	C	Interacts with	4520	MTF1	C	http://www.ncbi.nlm.nih.gov/gene/4520	Yeast Two Hybrid Test	Characterization of intracellular interactions between dengue virus and host proteins	Dumrong Mairiang	http://digitalcommons.wayne.edu/oa_dissertations/552
1,4	E	Interacts with	4520	MTF1	E	http://www.ncbi.nlm.nih.gov/gene/4520	yeast Two Hybrid Test	Characterization of intracellular interactions between dengue virus and host proteins	Dumrong Mairiang	http://digitalcommons.wayne.edu/oa_dissertations/552
1,2,3,4	NS3	interacts with	4520	MTF1	NS3	http://www.ncbi.nlm.nih.gov/gene/4520	yeast two hybrid test	Identification of New Protein Interactions between Dengue Fever Virus and Its Hosts, Human and Mosquito	Dumrong Mairiang et al.	PMID:23326450,PMC3543448
1,2,3	NS5	Interacts with	4520	MTF1	NS5	http://www.ncbi.nlm.nih.gov/gene/4520	yeast Two Hybrid Test	Characterization of intracellular interactions between dengue virus and host proteins	Dumrong Mairiang	http://digitalcommons.wayne.edu/oa_dissertations/552
2	NS1	Interacts with	4522	MTHFD1	NS1	http://www.ncbi.nlm.nih.gov/gene/4522	Yeast Two Hybrid Test	Mapping the interactions of dengue virus NS1 protein with human liver proteins using a yeast two-hybrid system: identification of C1q as an interacting partner.	a	23516407
2	NS3	interacts with	23077	MYCBP2	NS3	http://www.ncbi.nlm.nih.gov/gene/23077	yeast two-hybrid & complex pull downs	Identification of New Protein Interactions between Dengue Fever Virus and Its Hosts, Human and Mosquito	Dumrong Mairiang et al.	PMID:23326450,PMC3543448
2	NS2A	interacts with	79784	MYH14	NS2A	http://www.ncbi.nlm.nih.gov/gene/79784	yeast Two Hybrid Test	A Physical Interaction Network of Dengue Virus and Human Proteins	Khadka S et al.	PMID:21911577,PMCID:PMC3237087
2	NS5	Interacts with	4627	MYH9	NS5	http://www.ncbi.nlm.nih.gov/gene/4627	yeast Two Hybrid Test	Flavivirus NS3 and NS5 proteins interaction network: a high-throughput yeast two-hybrid screen	Marc Le Breton et al.	PMCID:PMC3215679
1,2,3,4	C	Binds to	4673	NAP1L1	C	http://www.ncbi.nlm.nih.gov/gene/4673	yeast Two Hybrid Test & CO-AP assay	Identification of New Protein Interactions between Dengue Fever Virus and Its Hosts, Human and Mosquito, A Physical Interaction Network of Dengue Virus and Human Proteins,	Dumrong Mairiang et al.	PMID:23326450,PMC3543448
1	E	interacts with	4673	NAP1L1	E	http://www.ncbi.nlm.nih.gov/gene/4673	yeast Two Hybrid Test	Characterization of intracellular interactions between dengue virus and host proteins	Dumrong Mairiang	http://digitalcommons.wayne.edu/oa_dissertations/552
1	NS1	Interacts with	4673	NAP1L1	NS1	http://www.ncbi.nlm.nih.gov/gene/4673	yeast Two Hybrid Test	Characterization of intracellular interactions between dengue virus and host proteins	Dumrong Mairiang	http://digitalcommons.wayne.edu/oa_dissertations/552
1,2	NS3	Interacts with	4673	NAP1L1	NS3	http://www.ncbi.nlm.nih.gov/gene/4673	yeast Two Hybrid Test	Characterization of intracellular interactions between dengue virus and host proteins	Dumrong Mairiang	http://digitalcommons.wayne.edu/oa_dissertations/552
1,2	NS5	Interacts with	4673	NAP1L1	NS5	http://www.ncbi.nlm.nih.gov/gene/4673	yeast Two Hybrid Test	Characterization of intracellular interactions between dengue virus and host proteins	Dumrong Mairiang	http://digitalcommons.wayne.edu/oa_dissertations/552
	C	Interacts with	4691	NCL	C	http://www.ncbi.nlm.nih.gov/gene/4691	Co-affinity purification and mass spectrometry and confirmed by colocalization experiments.	Nucleolin Interacts with the Dengue Virus Capsid Protein and Plays a Role in Formation of Infectious Virus Particles	Balinsky CA et al.	PMID:24027323,PMCID:PMC3838225
2	NS3	interacts with	54550	NECAB2	NS3	http://www.ncbi.nlm.nih.gov/gene/54550	yeast Two Hybrid Test	Flavivirus NS3 and NS5 proteins interaction network: a high-throughput yeast two-hybrid screen	Marc Le Breton et al.	PMCID:PMC3215679
2	PrM/M	Interacts with	4763	NF1	PrM/M	http://www.ncbi.nlm.nih.gov/gene/4763	Bacterial Two Hybrid Test	Dengue-2 Structural Proteins Associate with Human Proteins to Produce a Coagulation and Innate Immune Response Biased Interactome	Brenda†B†Folly et al.	PMC3037883
2	NS1	Interacts with	4790	NFKB1	NS1	http://www.ncbi.nlm.nih.gov/gene/4790	Immunofluorescence microscopy, Western blot	Anti-dengue virus nonstructural protein 1 antibodies cause NO-mediated endothelial cell apoptosis via ceramide-regulated glycogen synthase kinase-3? and NF-?B activation.	a	23851680
1,2,4	NS3	interacts with	4792	NFKBIA	NS3	http://www.ncbi.nlm.nih.gov/gene/4792	yeast Two Hybrid Test & CO-AP assay	Identification of New Protein Interactions between Dengue Fever Virus and Its Hosts, Human and Mosquito,Flavivirus NS3 and NS5 proteins interaction network: a high-throughput yeast two-hybrid screen	Dumrong Mairiang et al.	PMID:23326450,PMC3543448
1	NS5	Interacts with	4792	NFKBIA	NS5	http://www.ncbi.nlm.nih.gov/gene/4792	yeast Two Hybrid Test	Characterization of intracellular interactions between dengue virus and host proteins	Dumrong Mairiang	http://digitalcommons.wayne.edu/oa_dissertations/552
2	NS2B	interacts with	4811	NID1	NS2B	http://www.ncbi.nlm.nih.gov/gene/4811	yeast Two Hybrid Test	A Physical Interaction Network of Dengue Virus and Human Proteins	Khadka S et al.	PMID:21911577,PMCID:PMC3237087
2	NS5	Interacts with	8508	NIPSNAP1	NS5	http://www.ncbi.nlm.nih.gov/gene/8508	yeast Two Hybrid Test	Flavivirus NS3 and NS5 proteins interaction network: a high-throughput yeast two-hybrid screen	Marc Le Breton et al.	PMCID:PMC3215679
2	NS5	Interacts with	222698	NKAPL	NS5	http://www.ncbi.nlm.nih.gov/gene/222698	yeast Two Hybrid Test	Flavivirus NS3 and NS5 proteins interaction network: a high-throughput yeast two-hybrid screen	Marc Le Breton et al.	PMCID:PMC3215679
2	NS3	interacts with	4832	NME3	NS3	http://www.ncbi.nlm.nih.gov/gene/4832	yeast Two Hybrid Test	Flavivirus NS3 and NS5 proteins interaction network: a high-throughput yeast two-hybrid screen	Marc Le Breton et al.	PMCID:PMC3215679
2	NS5	Interacts with	26155	NOC2L	NS5	http://www.ncbi.nlm.nih.gov/gene/26155	yeast Two Hybrid Test	Flavivirus NS3 and NS5 proteins interaction network: a high-throughput yeast two-hybrid screen	Marc Le Breton et al.	PMCID:PMC3215679
2	NS1	Interacts with	4843	NOS2	NS1	http://www.ncbi.nlm.nih.gov/gene/4843	Immunofluorescence microscopy, Western blot	Anti-dengue virus nonstructural protein 1 antibodies cause NO-mediated endothelial cell apoptosis via ceramide-regulated glycogen synthase kinase-3? and NF-?B activation.	a	23851680
1,4	E	Interacts with	29959	NRBP1	E	http://www.ncbi.nlm.nih.gov/gene/29959	yeast Two Hybrid Test	Characterization of intracellular interactions between dengue virus and host proteins	Dumrong Mairiang	http://digitalcommons.wayne.edu/oa_dissertations/552
1,2,3,4	NS3	Binding	29959	NRBP1	NS3	http://www.ncbi.nlm.nih.gov/gene/29959	yeast Two Hybrid Test & CO-AP assay	Identification of New Protein Interactions between Dengue Fever Virus and Its Hosts, Human and Mosquito,Flavivirus NS3 and NS5 proteins interaction network: a high-throughput yeast two-hybrid screen, The non-structural 3 (NS3) protein of dengue virus type 2 interacts with human nuclear receptor binding protein and is associated with alterations in membrane structure.	Dumrong Mairiang et al.;Chua JJE et al.	PMID:23326450,PMC3543448; PMID:15084397
1,2,3	NS5	Interacts with	29959	NRBP1	NS5	http://www.ncbi.nlm.nih.gov/gene/29959	yeast Two Hybrid Test	Characterization of intracellular interactions between dengue virus and host proteins	Dumrong Mairiang	http://digitalcommons.wayne.edu/oa_dissertations/552
2	E	associates with	4900	NRGN	E	http://www.ncbi.nlm.nih.gov/gene/4900	Bacterial Two Hybrid Test	Dengue-2 Structural Proteins Associate with Human Proteins to Produce a Coagulation and Innate Immune Response Biased Interactome	Brenda†B†Folly et al.	PMC3037883
2	NS1	Interacts with	64710	NUCKS1	NS1	http://www.ncbi.nlm.nih.gov/gene/64710	Suppression subtractive hybridization, qRT-PCR	Differentially expressed genes of human microvascular endothelial cells in response to anti-dengue virus NS1 antibodies by suppression subtractive hybridization.	a	23697814
2	NS5	Interacts with	4926	NUMA1	NS5	http://www.ncbi.nlm.nih.gov/gene/4926	yeast Two Hybrid Test	A Physical Interaction Network of Dengue Virus and Human Proteins	Khadka S et al.	PMID:21911577,PMCID:PMC3237087
2	NS2B	interacts with	10762	NUP50	NS2B	http://www.ncbi.nlm.nih.gov/gene/10762	yeast Two Hybrid Test	A Physical Interaction Network of Dengue Virus and Human Proteins	Khadka S et al.	PMID:21911577,PMCID:PMC3237087
2	NS3	interacts with	10133	OPTN	NS3	http://www.ncbi.nlm.nih.gov/gene/10133	yeast Two Hybrid Test	Flavivirus NS3 and NS5 proteins interaction network: a high-throughput yeast two-hybrid screen	Marc Le Breton et al.	PMCID:PMC3215679
1	C	Interacts with	10956	OS9	C	http://www.ncbi.nlm.nih.gov/gene/10956	yeast Two Hybrid Test	Identification of New Protein Interactions between Dengue Fever Virus and Its Hosts, Human and Mosquito	Dumrong Mairiang et al.	PMID:23326450,PMC3543448
1,4	E	Interacts with	10956	OS9	E	http://www.ncbi.nlm.nih.gov/gene/10956	yeast Two Hybrid Test	Characterization of intracellular interactions between dengue virus and host proteins	Dumrong Mairiang	http://digitalcommons.wayne.edu/oa_dissertations/552
1	NS1	Interacts with	10956	OS9	NS1	http://www.ncbi.nlm.nih.gov/gene/10956	yeast Two Hybrid Test	Characterization of intracellular interactions between dengue virus and host proteins	Dumrong Mairiang	http://digitalcommons.wayne.edu/oa_dissertations/552
1,2,3,4	NS3	interacts with	10956	OS9	NS3	http://www.ncbi.nlm.nih.gov/gene/10956	yeast two hybrid test	Identification of New Protein Interactions between Dengue Fever Virus and Its Hosts, Human and Mosquito	Dumrong Mairiang et al.	PMID:23326450,PMC3543448
1,2,3	NS5	Interacts with	10956	OS9	NS5	http://www.ncbi.nlm.nih.gov/gene/10956	yeast Two Hybrid Test	Characterization of intracellular interactions between dengue virus and host proteins	Dumrong Mairiang	http://digitalcommons.wayne.edu/oa_dissertations/552
2	NS1	Interacts with	92106	OXNAD1	NS1	http://www.ncbi.nlm.nih.gov/gene/92106	Mass spectrometry	Dengue†virus†NS1†protein†interacts†with the†ribosomal†protein†RPL18: This†interaction†is†required†for†viraltranslation†and†replication†in†Huh-7†cells.	a	26092250
2	PrM/M	downregulates	9943	OXSR1	PrM/M	http://www.ncbi.nlm.nih.gov/gene/9943	Bacterial Two Hybrid Test	Dengue-2 Structural Proteins Associate with Human Proteins to Produce a Coagulation and Innate Immune Response Biased Interactome	Brenda†B†Folly et al.	PMC3037883
2	NS3	interacts with	26986	PABPC1	NS3	http://www.ncbi.nlm.nih.gov/gene/26986	yeast Two Hybrid Test	Flavivirus NS3 and NS5 proteins interaction network: a high-throughput yeast two-hybrid screen	Marc Le Breton et al.	PMCID:PMC3215679
2	NS1	Interacts with	10605	PAIP1	NS1	http://www.ncbi.nlm.nih.gov/gene/10605	Yeast Two Hybrid Test	A physical interaction network of dengue virus and human proteins.	a	21911577
2	NS2B	interacts with	10605	PAIP1	NS2B	http://www.ncbi.nlm.nih.gov/gene/10605	yeast Two Hybrid Test	A Physical Interaction Network of Dengue Virus and Human Proteins	Khadka S et al.	PMID:21911577,PMCID:PMC3237087
2	NS1	Interacts with	64761	PARP12	NS1	http://www.ncbi.nlm.nih.gov/gene/64761	Yeast Two Hybrid Test	Mapping the interactions of dengue virus NS1 protein with human liver proteins using a yeast two-hybrid system: identification of C1q as an interacting partner.	a	23516407
2	NS1	Interacts with	5106	PCK2	NS1	http://www.ncbi.nlm.nih.gov/gene/5106	Yeast Two Hybrid Test	Mapping the interactions of dengue virus NS1 protein with human liver proteins using a yeast two-hybrid system: identification of C1q as an interacting partner.	a	23516407
2	NS3	interacts with	5108	PCM1	NS3	http://www.ncbi.nlm.nih.gov/gene/5108	yeast Two Hybrid Test	A Physical Interaction Network of Dengue Virus and Human Proteins	Khadka S et al.	PMID:21911577,PMCID:PMC3237087
2	NS5	Interacts with	5116	PCNT	NS5	http://www.ncbi.nlm.nih.gov/gene/5116	yeast Two Hybrid Test	A Physical Interaction Network of Dengue Virus and Human Proteins	Khadka S et al.	PMID:21911577,PMCID:PMC3237087
2	C	Interacts with	654790	PCP4L1	C	http://www.ncbi.nlm.nih.gov/gene/654790	Bacterial Two Hybrid Test	Dengue-2 Structural Proteins Associate with Human Proteins to Produce a Coagulation and Innate Immune Response Biased Interactome	Brenda†B†Folly et al.	PMC3037883
2	NS3	interacts with	10015	PDCD6IP	NS3	http://www.ncbi.nlm.nih.gov/gene/10015	yeast Two Hybrid Test	A Physical Interaction Network of Dengue Virus and Human Proteins	Khadka S et al.	PMID:21911577,PMCID:PMC3237087
2	NS5	Interacts with	9659	PDE4DIP	NS5	http://www.ncbi.nlm.nih.gov/gene/9659	yeast Two Hybrid Test	Flavivirus NS3 and NS5 proteins interaction network: a high-throughput yeast two-hybrid screen	Marc Le Breton et al.	PMCID:PMC3215679
2	NS1	Interacts with	64714	PDIA2	NS1	http://www.ncbi.nlm.nih.gov/gene/64714	Western blotting, ELISA, Thiol isomerase activity, ADP-stimulated platelet aggregation assay, Platelet binding assay	Anti-dengue virus nonstructural protein 1 antibodies recognize protein disulfide isomerase on platelets and inhibit platelet aggregation.	a	19822367
1,2,3,4	NS1	Interacts with	2923	PDIA3	NS1	http://www.ncbi.nlm.nih.gov/gene/2923	Western blot, Confocal microscopy, Cell binding assay, ELISA	Proteomic Analysis of Endothelial Cell Autoantigens Recognized by Anti-Dengue Virus Nonstructural Protein 1 Antibodies	a	18997103
1,2,3,4	NS1	Interacts with	10130	PDIA6	NS1	http://www.ncbi.nlm.nih.gov/gene/10130	Western blot, Confocal microscopy, Cell binding assay, ELISA	Proteomic Analysis of Endothelial Cell Autoantigens Recognized by Anti-Dengue Virus Nonstructural Protein 1 Antibodies	a	18997103
2	PrM/M	associates with	5037	PEBP1	PrM/M	http://www.ncbi.nlm.nih.gov/gene/5037	Bacterial Two Hybrid Test	Dengue-2 Structural Proteins Associate with Human Proteins to Produce a Coagulation and Innate Immune Response Biased Interactome	Brenda†B†Folly et al.	PMC3037883
2	NS2B	interacts with	10455	PECI	NS2B	http://www.ncbi.nlm.nih.gov/gene/10455	yeast Two Hybrid Test	A Physical Interaction Network of Dengue Virus and Human Proteins	Khadka S et al.	PMID:21911577,PMCID:PMC3237087
2	NS4B	interacts with	5230	PGK1	NS4B	http://www.ncbi.nlm.nih.gov/gene/5230	Yeast Two hybrid Test	A Physical Interaction Network of Dengue Virus and Human Proteins	Khadka S et al.	PMID:21911577,PMCID:PMC3237087
2	NS5	Interacts with	1912	PHC2	NS5	http://www.ncbi.nlm.nih.gov/gene/1912	yeast Two Hybrid Test	Flavivirus NS3 and NS5 proteins interaction network: a high-throughput yeast two-hybrid screen	Marc Le Breton et al.	PMCID:PMC3215679
2	NS3	interacts with	653583	PHLDB3	NS3	http://www.ncbi.nlm.nih.gov/gene/653583	yeast Two Hybrid Test	Flavivirus NS3 and NS5 proteins interaction network: a high-throughput yeast two-hybrid screen	Marc Le Breton et al.	PMCID:PMC3215679
2	NS2B	interacts with	8554	PIAS1	NS2B	http://www.ncbi.nlm.nih.gov/gene/8554	yeast Two Hybrid Test	A Physical Interaction Network of Dengue Virus and Human Proteins	Khadka S et al.	PMID:21911577,PMCID:PMC3237087
2	NS5	Interacts with	8554	PIAS1	NS5	http://www.ncbi.nlm.nih.gov/gene/8554	yeast Two Hybrid Test	A Physical Interaction Network of Dengue Virus and Human Proteins	Khadka S et al.	PMID:21911577,PMCID:PMC3237087
2	NS5	Interacts with	10401	PIAS3	NS5	http://www.ncbi.nlm.nih.gov/gene/10401	yeast Two Hybrid Test	Flavivirus NS3 and NS5 proteins interaction network: a high-throughput yeast two-hybrid screen	Marc Le Breton et al.	PMCID:PMC3215679
	NS3	interacts with	5291	PIK3CB	NS3	http://www.ncbi.nlm.nih.gov/gene/5291	ATP-binding, Nucleotide-binding	Cloning of a novel, ubiquitously expressed human phosphatidylinositol 3-kinase and identification of its binding site on p85	Hu P et al.	PMID:8246984,PMCID:PMC364839
2	NS1	Interacts with	5310	PKD1	NS1	http://www.ncbi.nlm.nih.gov/gene/5310	Yeast Two Hybrid Test	Mapping the interactions of dengue virus NS1 protein with human liver proteins using a yeast two-hybrid system: identification of C1q as an interacting partner.	a	23516407
2	NS1	Interacts with	5315	PKM	NS1	http://www.ncbi.nlm.nih.gov/gene/5315	Mass spectrometry	Dengue†virus†NS1†protein†interacts†with the†ribosomal†protein†RPL18: This†interaction†is†required†for†viraltranslation†and†replication†in†Huh-7†cells.	a	26092250
2	E	Interacts with	5610	PKR	E	http://www.ncbi.nlm.nih.gov/gene/5610	quantitative real-time RT-PCR.	G3BP1, G3BP2 and CAPRIN1 Are Required for Translation of Interferon Stimulated mRNAs and Are Targeted by a Dengue Virus Non-coding RNA	Bidet K et al.	PMID:24992036,PMCID: PMC4081823
2	NS1	Interacts with	5339	PLEC	NS1	http://www.ncbi.nlm.nih.gov/gene/5339	Mass spectrometry	Dengue†virus†NS1†protein†interacts†with the†ribosomal†protein†RPL18: This†interaction†is†required†for†viraltranslation†and†replication†in†Huh-7†cells.	a	26092250
2	E	Binds to	5340	PLG	E	http://www.ncbi.nlm.nih.gov/gene/5340	Bacterial Two Hybrid Test	Dengue-2 Structural Proteins Associate with Human Proteins to Produce a Coagulation and Innate Immune Response Biased Interactome	Brenda†B†Folly et al.	PMC3037883
2	NS1	Interacts with	5340	PLG	NS1	http://www.ncbi.nlm.nih.gov/gene/5340	Yeast Two Hybrid Test	Mapping the interactions of dengue virus NS1 protein with human liver proteins using a yeast two-hybrid system: identification of C1q as an interacting partner.	a	23516407
2	PrM/M	Binds to	5340	PLG	PrM/M	http://www.ncbi.nlm.nih.gov/gene/5340	Bacterial Two Hybrid Test	Dengue-2 Structural Proteins Associate with Human Proteins to Produce a Coagulation and Innate Immune Response Biased Interactome	Brenda†B†Folly et al.	PMC3037883
	C	Interacts with	10226	PLIN3	C	http://www.ncbi.nlm.nih.gov/gene/10226	yeast Two Hybrid Test	Understanding Dengue Virus Capsid Protein Interaction with Key Biological Targets	Faustino AF et al.	PMID:26161501,PMCID:PMC4498383
2	NS3	interacts with	5358	PLS3	NS3	http://www.ncbi.nlm.nih.gov/gene/5358	yeast Two Hybrid Test	Flavivirus NS3 and NS5 proteins interaction network: a high-throughput yeast two-hybrid screen	Marc Le Breton et al.	PMCID:PMC3215679
2	NS5	Interacts with	5478	PPIA	NS5	http://www.ncbi.nlm.nih.gov/gene/5478	yeast Two Hybrid Test	Flavivirus NS3 and NS5 proteins interaction network: a high-throughput yeast two-hybrid screen	Marc Le Breton et al.	PMCID:PMC3215679
2	NS5	Interacts with	90673	PPP1R3E	NS5	http://www.ncbi.nlm.nih.gov/gene/90673	yeast Two Hybrid Test	Flavivirus NS3 and NS5 proteins interaction network: a high-throughput yeast two-hybrid screen	Marc Le Breton et al.	PMCID:PMC3215679
2	NS5	Interacts with	23082	PPRC1	NS5	http://www.ncbi.nlm.nih.gov/gene/23082	yeast Two Hybrid Test	Flavivirus NS3 and NS5 proteins interaction network: a high-throughput yeast two-hybrid screen	Marc Le Breton et al.	PMCID:PMC3215679
2	NS1	Interacts with	5052	PRDX1	NS1	http://www.ncbi.nlm.nih.gov/gene/5052	Mass spectrometry	Dengue†virus†NS1†protein†interacts†with the†ribosomal†protein†RPL18: This†interaction†is†required†for†viraltranslation†and†replication†in†Huh-7†cells.	a	26092250
2	NS3	interacts with	9588	PRDX6	NS3	http://www.ncbi.nlm.nih.gov/gene/9588	yeast Two Hybrid Test	A Physical Interaction Network of Dengue Virus and Human Proteins	Khadka S et al.	PMID:21911577,PMCID:PMC3237087
	NS5	Interacts with	5592	PRKG1	NS5	http://www.ncbi.nlm.nih.gov/gene/5592	Phosphorylation assay	Characterization of intracellular interactions between dengue virus and host proteins	Dumrong Mairiang	http://digitalcommons.wayne.edu/oa_dissertations/550
2	NS3	interacts with	8575	PRKRA	NS3	http://www.ncbi.nlm.nih.gov/gene/8575	yeast Two Hybrid Test	Flavivirus NS3 and NS5 proteins interaction network: a high-throughput yeast two-hybrid screen	Marc Le Breton et al.	PMCID:PMC3215679
2	NS3	interacts with	10419	PRMT5	NS3	http://www.ncbi.nlm.nih.gov/gene/10419	yeast Two Hybrid Test	Flavivirus NS3 and NS5 proteins interaction network: a high-throughput yeast two-hybrid screen	Marc Le Breton et al.	PMCID:PMC3215679
2	NS1	Interacts with	5660	PSAP	NS1	http://www.ncbi.nlm.nih.gov/gene/5660	Yeast Two Hybrid Test	Mapping the interactions of dengue virus NS1 protein with human liver proteins using a yeast two-hybrid system: identification of C1q as an interacting partner.	a	23516407
2	NS1	Interacts with	143471	PSMA8	NS1	http://www.ncbi.nlm.nih.gov/gene/143471	Suppression subtractive hybridization, qRT-PCR	Differentially expressed genes of human microvascular endothelial cells in response to anti-dengue virus NS1 antibodies by suppression subtractive hybridization.	a	23697814
2	C	Interacts with	5700	PSMC1	C	http://www.ncbi.nlm.nih.gov/gene/5700	yeast Two Hybrid Test	Characterization of intracellular interactions between dengue virus and host proteins	Dumrong Mairiang	http://digitalcommons.wayne.edu/oa_dissertations/552
1,4	E	Interacts with	5700	PSMC1	E	http://www.ncbi.nlm.nih.gov/gene/5700	yeast Two Hybrid Test	Characterization of intracellular interactions between dengue virus and host proteins	Dumrong Mairiang	http://digitalcommons.wayne.edu/oa_dissertations/552
2	NS1	Interacts with	5700	PSMC1	NS1	http://www.ncbi.nlm.nih.gov/gene/5700	Mass spectrometry	Dengue†virus†NS1†protein†interacts†with the†ribosomal†protein†RPL18: This†interaction†is†required†for†viraltranslation†and†replication†in†Huh-7†cells.	a	26092250
1,2,3,4	NS3	Interacts with	5700	PSMC1	NS3	http://www.ncbi.nlm.nih.gov/gene/5700	yeast Two Hybrid Test	Characterization of intracellular interactions between dengue virus and host proteins	Dumrong Mairiang	http://digitalcommons.wayne.edu/oa_dissertations/552
1,2,3,4	NS5	Interacts with	5700	PSMC1	NS5	http://www.ncbi.nlm.nih.gov/gene/5700	yeast Two Hybrid Test & CO-AP assay	Identification of New Protein Interactions between Dengue Fever Virus and Its Hosts, Human and Mosquito	Dumrong Mairiang et al.	PMID:23326450,PMC3543448
2	NS2A	interacts with	5707	PSMD1	NS2A	http://www.ncbi.nlm.nih.gov/gene/5707	yeast Two Hybrid Test	A Physical Interaction Network of Dengue Virus and Human Proteins	Khadka S et al.	PMID:21911577,PMCID:PMC3237087
2	NS3	interacts with	5719	PSMD13	NS3	http://www.ncbi.nlm.nih.gov/gene/5719	yeast Two Hybrid Test	Flavivirus NS3 and NS5 proteins interaction network: a high-throughput yeast two-hybrid screen	Marc Le Breton et al.	PMCID:PMC3215679
2	NS1	interacts with	5725	PTBP1	NS1	http://www.ncbi.nlm.nih.gov/gene/5725	yeast Two Hybrid Test	A Physical Interaction Network of Dengue Virus and Human Proteins	Khadka S et al.	PMID:21911577,PMCID:PMC3237087
2	NS3	interacts with	5725	PTBP1	NS3	http://www.ncbi.nlm.nih.gov/gene/5725	yeast Two Hybrid Test	A Physical Interaction Network of Dengue Virus and Human Proteins	Khadka S et al.	PMID:21911577,PMCID:PMC3237087
2	NS4A	interacts with	5725	PTBP1	NS4A	http://www.ncbi.nlm.nih.gov/gene/5725	Yeast Two hybrid Test	Mapping Protein Interactions between Dengue Virus and Its Human and Insect Hosts	Janet M. Doolittle,Shawn M. Gomez	DOI: 10.1371/journal.pntd.0000954
2	NS3	interacts with	5888	RAD51	NS3	http://www.ncbi.nlm.nih.gov/gene/5888	Structural Similarity	Mapping Protein Interactions between Dengue Virus and Its Human and Insect Hosts	Janet M. Doolittle,Shawn M. Gomez	DOI: 10.1371/journal.pntd.0000954
2	NS3	interacts with	26064	RAI14	NS3	http://www.ncbi.nlm.nih.gov/gene/26064	yeast Two Hybrid Test	A Physical Interaction Network of Dengue Virus and Human Proteins	Khadka S et al.	PMID:21911577,PMCID:PMC3237087
2	NS5	Interacts with	8045	RASSF7	NS5	http://www.ncbi.nlm.nih.gov/gene/8045	yeast Two Hybrid Test	Flavivirus NS3 and NS5 proteins interaction network: a high-throughput yeast two-hybrid screen	Marc Le Breton et al.	PMCID:PMC3215679
2	NS1	Interacts with	5950	RBP4	NS1	http://www.ncbi.nlm.nih.gov/gene/5950	Yeast Two Hybrid Test	Mapping the interactions of dengue virus NS1 protein with human liver proteins using a yeast two-hybrid system: identification of C1q as an interacting partner.	a	23516407
1	NS1	Interacts with	5970	RELA	NS1	http://www.ncbi.nlm.nih.gov/gene/5970	Western blot, Confocal microscopy	The dengue virus nonstructural protein 1 (NS1) increases NF-?B transcriptional activity in HepG2 cells.	a	21424730
2	NS1	Interacts with	5649	RELN	NS1	http://www.ncbi.nlm.nih.gov/gene/5649	Yeast Two Hybrid Test	Mapping the interactions of dengue virus NS1 protein with human liver proteins using a yeast two-hybrid system: identification of C1q as an interacting partner.	a	23516407
1,4	C	Interacts with	196383	RILPL2	C	http://www.ncbi.nlm.nih.gov/gene/196383	yeast Two Hybrid Test	Characterization of intracellular interactions between dengue virus and host proteins	Dumrong Mairiang	http://digitalcommons.wayne.edu/oa_dissertations/552
1,2,4	NS3	interacts with	196383	RILPL2	NS3	http://www.ncbi.nlm.nih.gov/gene/196383	yeast Two Hybrid Test	Identification of New Protein Interactions between Dengue Fever Virus and Its Hosts, Human and Mosquito	Dumrong Mairiang et al.	PMID:23326450,PMC3543448
1,2,3,4	NS5	Interacts with	196383	RILPL2	NS5	http://www.ncbi.nlm.nih.gov/gene/196383	yeast Two Hybrid Test	Identification of New Protein Interactions between Dengue Fever Virus and Its Hosts, Human and Mosquito	Dumrong Mairiang et al.	PMID:23326450,PMC3543448
2	NS5	Interacts with	8635	RNASET2	NS5	http://www.ncbi.nlm.nih.gov/gene/8635	yeast Two Hybrid Test	A Physical Interaction Network of Dengue Virus and Human Proteins	Khadka S et al.	PMID:21911577,PMCID:PMC3237087
2	NS5	Interacts with	51132	RNF12	NS5	http://www.ncbi.nlm.nih.gov/gene/51132	yeast Two Hybrid Test	Flavivirus NS3 and NS5 proteins interaction network: a high-throughput yeast two-hybrid screen	Marc Le Breton et al.	PMCID:PMC3215679
2	NS5	Interacts with	54941	RNF125	NS5	http://www.ncbi.nlm.nih.gov/gene/54941	yeast Two Hybrid Test	Flavivirus NS3 and NS5 proteins interaction network: a high-throughput yeast two-hybrid screen	Marc Le Breton et al.	PMCID:PMC3215679
2	E	Interacts with	4550	RNR2	E	http://www.ncbi.nlm.nih.gov/gene/4550	Bacterial Two Hybrid Test	Dengue-2 Structural Proteins Associate with Human Proteins to Produce a Coagulation and Innate Immune Response Biased Interactome	Brenda†B†Folly et al.	PMC3037883
2	NS5	Interacts with	51808	RNUXA	NS5	http://www.ncbi.nlm.nih.gov/gene/51808	yeast Two Hybrid Test	Flavivirus NS3 and NS5 proteins interaction network: a high-throughput yeast two-hybrid screen	Marc Le Breton et al.	PMCID:PMC3215679
2	NS1	Interacts with	6134	RPL10	NS1	http://www.ncbi.nlm.nih.gov/gene/6134	Suppression subtractive hybridization, qRT-PCR	Differentially expressed genes of human microvascular endothelial cells in response to anti-dengue virus NS1 antibodies by suppression subtractive hybridization.	a	23697814
2	NS1	Interacts with	6135	RPL11	NS1	http://www.ncbi.nlm.nih.gov/gene/6135	Mass spectrometry	Dengue†virus†NS1†protein†interacts†with the†ribosomal†protein†RPL18: This†interaction†is†required†for†viraltranslation†and†replication†in†Huh-7†cells.	a	26092250
1,2,3,4	C	Interacts with	6136	RPL12	C	http://www.ncbi.nlm.nih.gov/gene/6136	yeast Two Hybrid Test	Characterization of intracellular interactions between dengue virus and host proteins	Dumrong Mairiang	http://digitalcommons.wayne.edu/oa_dissertations/552
1,2,4	E	Interacts with	6136	RPL12	E	http://www.ncbi.nlm.nih.gov/gene/6136	yeast Two Hybrid Test	Characterization of intracellular interactions between dengue virus and host proteins	Dumrong Mairiang	http://digitalcommons.wayne.edu/oa_dissertations/552
1,2,3,4	NS3	Interacts with	6136	RPL12	NS3	http://www.ncbi.nlm.nih.gov/gene/6136	yeast Two Hybrid Test	Characterization of intracellular interactions between dengue virus and host proteins	Dumrong Mairiang	http://digitalcommons.wayne.edu/oa_dissertations/552
1,2,3,4	NS5	Interacts with	6136	RPL12	NS5	http://www.ncbi.nlm.nih.gov/gene/6136	yeast Two Hybrid Test	Identification of New Protein Interactions between Dengue Fever Virus and Its Hosts, Human and Mosquito,Characterization of intracellular interactions between dengue virus and host proteins	Dumrong Mairiang et al.	PMID:23326450,PMC3543448
2	NS1	Interacts with	6137	RPL13	NS1	http://www.ncbi.nlm.nih.gov/gene/6137	Mass spectrometry	Dengue†virus†NS1†protein†interacts†with the†ribosomal†protein†RPL18: This†interaction†is†required†for†viraltranslation†and†replication†in†Huh-7†cells.	a	26092250
2	NS1	Interacts with	9045	RPL14	NS1	http://www.ncbi.nlm.nih.gov/gene/9045	Mass spectrometry	Dengue†virus†NS1†protein†interacts†with the†ribosomal†protein†RPL18: This†interaction†is†required†for†viraltranslation†and†replication†in†Huh-7†cells.	a	26092250
2	NS1	Interacts with	6139	RPL17	NS1	http://www.ncbi.nlm.nih.gov/gene/6139	Mass spectrometry	Dengue†virus†NS1†protein†interacts†with the†ribosomal†protein†RPL18: This†interaction†is†required†for†viraltranslation†and†replication†in†Huh-7†cells.	a	26092250
2	NS1	Interacts with	6141	RPL18	NS1	http://www.ncbi.nlm.nih.gov/gene/6141	Mass spectrometry	Dengue†virus†NS1†protein†interacts†with the†ribosomal†protein†RPL18: This†interaction†is†required†for†viraltranslation†and†replication†in†Huh-7†cells.	a	26092250
2	NS1	Interacts with	6142	RPL18A	NS1	http://www.ncbi.nlm.nih.gov/gene/6142	Mass spectrometry	Dengue†virus†NS1†protein†interacts†with the†ribosomal†protein†RPL18: This†interaction†is†required†for†viraltranslation†and†replication†in†Huh-7†cells.	a	26092250
2	NS1	Interacts with	6143	RPL19	NS1	http://www.ncbi.nlm.nih.gov/gene/6143	Mass spectrometry	Dengue†virus†NS1†protein†interacts†with the†ribosomal†protein†RPL18: This†interaction†is†required†for†viraltranslation†and†replication†in†Huh-7†cells.	a	26092250
2	NS1	Interacts with	6144	RPL21	NS1	http://www.ncbi.nlm.nih.gov/gene/6144	Mass spectrometry	Dengue†virus†NS1†protein†interacts†with the†ribosomal†protein†RPL18: This†interaction†is†required†for†viraltranslation†and†replication†in†Huh-7†cells.	a	26092250
2	NS1	Interacts with	6147	RPL23A	NS1	http://www.ncbi.nlm.nih.gov/gene/6147	Mass spectrometry	Dengue†virus†NS1†protein†interacts†with the†ribosomal†protein†RPL18: This†interaction†is†required†for†viraltranslation†and†replication†in†Huh-7†cells.	a	26092250
1	E	Interacts with	6152	RPL24	E		yeast Two Hybrid Test	Characterization of intracellular interactions between dengue virus and host proteins	Dumrong Mairiang	http://digitalcommons.wayne.edu/oa_dissertations/553
2	NS1	Interacts with	6152	RPL24	NS1	http://www.ncbi.nlm.nih.gov/gene/6152	Mass spectrometry	Dengue†virus†NS1†protein†interacts†with the†ribosomal†protein†RPL18: This†interaction†is†required†for†viraltranslation†and†replication†in†Huh-7†cells.	a	26092250
1	NS3	interacts with	6152	RPL24	NS3	http://www.ncbi.nlm.nih.gov/gene/6152	yeast Two Hybrid Test & CO-AP assay	Identification of New Protein Interactions between Dengue Fever Virus and Its Hosts, Human and Mosquito	Dumrong Mairiang et al.	PMID:23326450,PMC3543448
2	NS1	Interacts with	6154	RPL26	NS1	http://www.ncbi.nlm.nih.gov/gene/6154	Mass spectrometry	Dengue†virus†NS1†protein†interacts†with the†ribosomal†protein†RPL18: This†interaction†is†required†for†viraltranslation†and†replication†in†Huh-7†cells.	a	26092250
2	NS1	Interacts with	6157	RPL27A	NS1	http://www.ncbi.nlm.nih.gov/gene/6157	Mass spectrometry	Dengue†virus†NS1†protein†interacts†with the†ribosomal†protein†RPL18: This†interaction†is†required†for†viraltranslation†and†replication†in†Huh-7†cells.	a	26092250
2	NS1	Interacts with	6160	RPL31	NS1	http://www.ncbi.nlm.nih.gov/gene/6160	Mass spectrometry	Dengue†virus†NS1†protein†interacts†with the†ribosomal†protein†RPL18: This†interaction†is†required†for†viraltranslation†and†replication†in†Huh-7†cells.	a	26092250
2	NS1	Interacts with	25873	RPL36	NS1	http://www.ncbi.nlm.nih.gov/gene/25873	Mass spectrometry	Dengue†virus†NS1†protein†interacts†with the†ribosomal†protein†RPL18: This†interaction†is†required†for†viraltranslation†and†replication†in†Huh-7†cells.	a	26092250
4	C	interacts with	6125	RPL5	C	http://www.ncbi.nlm.nih.gov/gene/6125	yeast Two Hybrid Test	Identification of New Protein Interactions between Dengue Fever Virus and Its Hosts, Human and Mosquito	Dumrong Mairiang et al.	PMID:23326450,PMC3543448
1,2,4	E	Interacts with	6125	RPL5	E	http://www.ncbi.nlm.nih.gov/gene/6125	yeast Two Hybrid Test	Characterization of intracellular interactions between dengue virus and host proteins	Dumrong Mairiang	http://digitalcommons.wayne.edu/oa_dissertations/552
1,2,3,4	NS3	Interacts with	6125	RPL5	NS3	http://www.ncbi.nlm.nih.gov/gene/6125	yeast Two Hybrid Test	Characterization of intracellular interactions between dengue virus and host proteins	Dumrong Mairiang	http://digitalcommons.wayne.edu/oa_dissertations/552
1,2,3,4	NS5	Interacts with	6125	RPL5	NS5	http://www.ncbi.nlm.nih.gov/gene/6125	yeast Two Hybrid Test	Characterization of intracellular interactions between dengue virus and host proteins	Dumrong Mairiang	http://digitalcommons.wayne.edu/oa_dissertations/554
1,2,3,4	C	interacts with	6128	RPL6	C	http://www.ncbi.nlm.nih.gov/gene/6128	yeast Two Hybrid Test	Identification of New Protein Interactions between Dengue Fever Virus and Its Hosts, Human and Mosquito	Dumrong Mairiang et al.	PMID:23326450,PMC3543448
1	E	Interacts with	6128	RPL6	E	http://www.ncbi.nlm.nih.gov/gene/6128	yeast Two Hybrid Test	Characterization of intracellular interactions between dengue virus and host proteins	Dumrong Mairiang	http://digitalcommons.wayne.edu/oa_dissertations/552
2	NS3	Interacts with	6128	RPL6	NS3	http://www.ncbi.nlm.nih.gov/gene/6128	yeast Two Hybrid Test	Characterization of intracellular interactions between dengue virus and host proteins	Dumrong Mairiang	http://digitalcommons.wayne.edu/oa_dissertations/552
1,2	NS5	Interacts with	6128	RPL6	NS5	http://www.ncbi.nlm.nih.gov/gene/6128	yeast Two Hybrid Test	Characterization of intracellular interactions between dengue virus and host proteins	Dumrong Mairiang	http://digitalcommons.wayne.edu/oa_dissertations/552
2	NS1	Interacts with	6129	RPL7	NS1	http://www.ncbi.nlm.nih.gov/gene/6129	Mass spectrometry	Dengue†virus†NS1†protein†interacts†with the†ribosomal†protein†RPL18: This†interaction†is†required†for†viraltranslation†and†replication†in†Huh-7†cells.	a	26092250
2	NS1	Interacts with	6207	RPS13	NS1	http://www.ncbi.nlm.nih.gov/gene/6207	Mass spectrometry	Dengue†virus†NS1†protein†interacts†with the†ribosomal†protein†RPL18: This†interaction†is†required†for†viraltranslation†and†replication†in†Huh-7†cells.	a	26092250
2	NS1	Interacts with	6208	RPS14	NS1	http://www.ncbi.nlm.nih.gov/gene/6208	Mass spectrometry	Dengue†virus†NS1†protein†interacts†with the†ribosomal†protein†RPL18: This†interaction†is†required†for†viraltranslation†and†replication†in†Huh-7†cells.	a	26092250
2	NS1	Interacts with	6209	RPS15	NS1	http://www.ncbi.nlm.nih.gov/gene/6209	Mass spectrometry	Dengue†virus†NS1†protein†interacts†with the†ribosomal†protein†RPL18: This†interaction†is†required†for†viraltranslation†and†replication†in†Huh-7†cells.	a	26092250
2	NS1	Interacts with	6210	RPS15A	NS1	http://www.ncbi.nlm.nih.gov/gene/6210	Mass spectrometry	Dengue†virus†NS1†protein†interacts†with the†ribosomal†protein†RPL18: This†interaction†is†required†for†viraltranslation†and†replication†in†Huh-7†cells.	a	26092250
2	NS1	Interacts with	6217	RPS16	NS1	http://www.ncbi.nlm.nih.gov/gene/6217	Mass spectrometry	Dengue†virus†NS1†protein†interacts†with the†ribosomal†protein†RPL18: This†interaction†is†required†for†viraltranslation†and†replication†in†Huh-7†cells.	a	26092250
2	NS1	Interacts with	6222	RPS18	NS1	http://www.ncbi.nlm.nih.gov/gene/6222	Mass spectrometry	Dengue†virus†NS1†protein†interacts†with the†ribosomal†protein†RPL18: This†interaction†is†required†for†viraltranslation†and†replication†in†Huh-7†cells.	a	26092250
2	NS1	Interacts with	6187	RPS2	NS1	http://www.ncbi.nlm.nih.gov/gene/6187	Mass spectrometry	Dengue†virus†NS1†protein†interacts†with the†ribosomal†protein†RPL18: This†interaction†is†required†for†viraltranslation†and†replication†in†Huh-7†cells.	a	26092250
2	NS3	interacts with	6224	RPS20	NS3	http://www.ncbi.nlm.nih.gov/gene/6224	yeast Two Hybrid Test	Flavivirus NS3 and NS5 proteins interaction network: a high-throughput yeast two-hybrid screen	Marc Le Breton et al.	PMCID:PMC3215679
2	NS1	Interacts with	6228	RPS23	NS1	http://www.ncbi.nlm.nih.gov/gene/6228	Mass spectrometry	Dengue†virus†NS1†protein†interacts†with the†ribosomal†protein†RPL18: This†interaction†is†required†for†viraltranslation†and†replication†in†Huh-7†cells.	a	26092250
2	NS1	Interacts with	6229	RPS24	NS1	http://www.ncbi.nlm.nih.gov/gene/6229	Mass spectrometry	Dengue†virus†NS1†protein†interacts†with the†ribosomal†protein†RPL18: This†interaction†is†required†for†viraltranslation†and†replication†in†Huh-7†cells.	a	26092250
2	NS1	Interacts with	6230	RPS25	NS1	http://www.ncbi.nlm.nih.gov/gene/6230	Mass spectrometry	Dengue†virus†NS1†protein†interacts†with the†ribosomal†protein†RPL18: This†interaction†is†required†for†viraltranslation†and†replication†in†Huh-7†cells.	a	26092250
1,2,3,4	C	interacts with	6232	RPS27	C	http://www.ncbi.nlm.nih.gov/gene/6232	yeast Two Hybrid Test	Identification of New Protein Interactions between Dengue Fever Virus and Its Hosts, Human and Mosquito	Dumrong Mairiang et al.	PMID:23326450,PMC3543448
1	NS1	Interacts with	6232	RPS27	NS1	http://www.ncbi.nlm.nih.gov/gene/6232	yeast Two Hybrid Test	Characterization of intracellular interactions between dengue virus and host proteins	Dumrong Mairiang	http://digitalcommons.wayne.edu/oa_dissertations/552
2,4	NS3	Interacts with	6232	RPS27	NS3	http://www.ncbi.nlm.nih.gov/gene/6232	yeast Two Hybrid Test	Characterization of intracellular interactions between dengue virus and host proteins	Dumrong Mairiang	http://digitalcommons.wayne.edu/oa_dissertations/552
1,2	NS5	Interacts with	6232	RPS27	NS5	http://www.ncbi.nlm.nih.gov/gene/6232	yeast Two Hybrid Test	Characterization of intracellular interactions between dengue virus and host proteins	Dumrong Mairiang	http://digitalcommons.wayne.edu/oa_dissertations/552
2	NS1	Interacts with	6189	RPS3A	NS1	http://www.ncbi.nlm.nih.gov/gene/6189	Mass spectrometry	Dengue†virus†NS1†protein†interacts†with the†ribosomal†protein†RPL18: This†interaction†is†required†for†viraltranslation†and†replication†in†Huh-7†cells.	a	26092250
2	NS1	Interacts with	6191	RPS4X	NS1	http://www.ncbi.nlm.nih.gov/gene/6191	Mass spectrometry	Dengue†virus†NS1†protein†interacts†with the†ribosomal†protein†RPL18: This†interaction†is†required†for†viraltranslation†and†replication†in†Huh-7†cells.	a	26092250
2	NS1	Interacts with	6193	RPS5	NS1	http://www.ncbi.nlm.nih.gov/gene/6193	Mass spectrometry	Dengue†virus†NS1†protein†interacts†with the†ribosomal†protein†RPL18: This†interaction†is†required†for†viraltranslation†and†replication†in†Huh-7†cells.	a	26092250
2	NS1	Interacts with	6194	RPS6	NS1	http://www.ncbi.nlm.nih.gov/gene/6194	Mass spectrometry	Dengue†virus†NS1†protein†interacts†with the†ribosomal†protein†RPL18: This†interaction†is†required†for†viraltranslation†and†replication†in†Huh-7†cells.	a	26092250
1,2,3,4	C	interacts with	6201	RPS7	C	http://www.ncbi.nlm.nih.gov/gene/6201	yeast Two Hybrid Test	Identification of New Protein Interactions between Dengue Fever Virus and Its Hosts, Human and Mosquito	Dumrong Mairiang et al.	PMID:23326450,PMC3543448
1,2	E	Interacts with	6201	RPS7	E	http://www.ncbi.nlm.nih.gov/gene/6201	yeast Two Hybrid Test	Characterization of intracellular interactions between dengue virus and host proteins	Dumrong Mairiang	http://digitalcommons.wayne.edu/oa_dissertations/552
1,2,4	NS3	Interacts with	6201	RPS7	NS3	http://www.ncbi.nlm.nih.gov/gene/6201	yeast Two Hybrid Test	Characterization of intracellular interactions between dengue virus and host proteins	Dumrong Mairiang	http://digitalcommons.wayne.edu/oa_dissertations/552
1	NS5	Interacts with	6201	RPS7	NS5	http://www.ncbi.nlm.nih.gov/gene/6201	yeast Two Hybrid Test	Characterization of intracellular interactions between dengue virus and host proteins	Dumrong Mairiang	http://digitalcommons.wayne.edu/oa_dissertations/552
2	NS1	Interacts with	6202	RPS8	NS1	http://www.ncbi.nlm.nih.gov/gene/6202	Mass spectrometry	Dengue†virus†NS1†protein†interacts†with the†ribosomal†protein†RPL18: This†interaction†is†required†for†viraltranslation†and†replication†in†Huh-7†cells.	a	26092250
1	E	Binds to	3921	RPSA	E	http://www.ncbi.nlm.nih.gov/gene/3921	yeast Two Hybrid Test	Serotype-specific entry of dengue virus into liver cells: identification of the 37-kilodalton/67-kilodalton high-affinity laminin receptor as a dengue virus serotype 1 receptor	Thepparit C et al.	PMID:15507651,PMCID:PMC525075
1	E	downregulates	3921	RPSA	E	http://www.ncbi.nlm.nih.gov/gene/3921	yeast Two Hybrid Test	Serotype-specific entry of dengue virus into liver cells: identification of the 37-kilodalton/67-kilodalton high-affinity laminin receptor as a dengue virus serotype 1 receptor	Thepparit C et al.	PMID:15507651,PMCID:PMC525075
1,2,3,4	C	interacts with	856095	RRP12	C	http://www.ncbi.nlm.nih.gov/gene/856095	yeast Two Hybrid Test	Identification of New Protein Interactions between Dengue Fever Virus and Its Hosts, Human and Mosquito	Dumrong Mairiang et al.	PMID:23326450,PMC3543448
1,2,4	E	Interacts with	856095	RRP12	E	http://www.ncbi.nlm.nih.gov/gene/856095	yeast Two Hybrid Test	Characterization of intracellular interactions between dengue virus and host proteins	Dumrong Mairiang	http://digitalcommons.wayne.edu/oa_dissertations/552
1	NS1	Interacts with	856095	RRP12	NS1	http://www.ncbi.nlm.nih.gov/gene/856095	yeast Two Hybrid Test	Characterization of intracellular interactions between dengue virus and host proteins	Dumrong Mairiang	http://digitalcommons.wayne.edu/oa_dissertations/552
2,4	NS3	Interacts with	856095	RRP12	NS3	http://www.ncbi.nlm.nih.gov/gene/856095	yeast Two Hybrid Test	Characterization of intracellular interactions between dengue virus and host proteins	Dumrong Mairiang	http://digitalcommons.wayne.edu/oa_dissertations/552
1,2,3,4	NS5	Interacts with	856095	RRP12	NS5	http://www.ncbi.nlm.nih.gov/gene/856095	yeast Two Hybrid Test	Characterization of intracellular interactions between dengue virus and host proteins	Dumrong Mairiang	http://digitalcommons.wayne.edu/oa_dissertations/552
2	PrM/M	Interacts with	856095	RRP12	PrM/M	http://www.ncbi.nlm.nih.gov/gene/856095	yeast Two Hybrid Test	Characterization of intracellular interactions between dengue virus and host proteins	Dumrong Mairiang	http://digitalcommons.wayne.edu/oa_dissertations/552
2	E	downregulates	22902	RUFY3	E	http://www.ncbi.nlm.nih.gov/gene/22902	Bacterial Two Hybrid Test	Dengue-2 Structural Proteins Associate with Human Proteins to Produce a Coagulation and Innate Immune Response Biased Interactome	Brenda†B†Folly et al.	PMC3037883
2	NS1	Interacts with	6277	S100A6	NS1	http://www.ncbi.nlm.nih.gov/gene/6277	Suppression subtractive hybridization, qRT-PCR	Differentially expressed genes of human microvascular endothelial cells in response to anti-dengue virus NS1 antibodies by suppression subtractive hybridization.	a	23697814
1,2,3,4	C	interacts with	6280	S100A9	C	http://www.ncbi.nlm.nih.gov/gene/6280	yeast Two Hybrid Test	Identification of New Protein Interactions between Dengue Fever Virus and Its Hosts, Human and Mosquito	Dumrong Mairiang et al.	PMID:23326450,PMC3543448
1	NS1	Interacts with	6280	S100A9	NS1	http://www.ncbi.nlm.nih.gov/gene/6280	yeast Two Hybrid Test	Characterization of intracellular interactions between dengue virus and host proteins	Dumrong Mairiang	http://digitalcommons.wayne.edu/oa_dissertations/552
1,2,4	NS3	Interacts with	6280	S100A9	NS3	http://www.ncbi.nlm.nih.gov/gene/6280	yeast Two Hybrid Test	Characterization of intracellular interactions between dengue virus and host proteins	Dumrong Mairiang	http://digitalcommons.wayne.edu/oa_dissertations/552
1,2	NS5	Interacts with	6280	S100A9	NS5	http://www.ncbi.nlm.nih.gov/gene/6280	yeast Two Hybrid Test	Characterization of intracellular interactions between dengue virus and host proteins	Dumrong Mairiang	http://digitalcommons.wayne.edu/oa_dissertations/552
2	NS1	Interacts with	6303	SAT1	NS1	http://www.ncbi.nlm.nih.gov/gene/6303	Yeast Two Hybrid Test	Mapping the interactions of dengue virus NS1 protein with human liver proteins using a yeast two-hybrid system: identification of C1q as an interacting partner.	a	23516407
2	NS2A	interacts with	132320	SCLT1	NS2A	http://www.ncbi.nlm.nih.gov/gene/132320	yeast Two Hybrid Test	Identification of New Protein Interactions between Dengue Fever Virus and Its Hosts, Human and Mosquito	Dumrong Mairiang et al.	PMID:23326450,PMC3543448
2	NS3	interacts with	22955	SCMH1	NS3	http://www.ncbi.nlm.nih.gov/gene/22955	yeast Two Hybrid Test	Flavivirus NS3 and NS5 proteins interaction network: a high-throughput yeast two-hybrid screen	Marc Le Breton et al.	PMCID:PMC3215679
2	NS5	Interacts with	23513	SCRIB	NS5	http://www.ncbi.nlm.nih.gov/gene/23513	yeast Two Hybrid Test	Flavivirus NS3 and NS5 proteins interaction network: a high-throughput yeast two-hybrid screen	Marc Le Breton et al.	PMCID:PMC3215679
2	NS5	Interacts with	10806	SDCCAG8	NS5	http://www.ncbi.nlm.nih.gov/gene/10806	yeast Two Hybrid Test	A Physical Interaction Network of Dengue Virus and Human Proteins	Khadka S et al.	PMID:21911577,PMCID:PMC3237087
2	NS2A	interacts with	22872	SEC31A	NS2A	http://www.ncbi.nlm.nih.gov/gene/22872	yeast Two Hybrid Test	A Physical Interaction Network of Dengue Virus and Human Proteins	Khadka S et al.	PMID:21911577,PMCID:PMC3237087
2	NS1	interacts with	3053	SERPIND1	NS1	http://www.ncbi.nlm.nih.gov/gene/3053	yeast Two Hybrid Test	A Physical Interaction Network of Dengue Virus and Human Proteins	Khadka S et al.	PMID:21911577,PMCID:PMC3237087
2	NS2B	interacts with	3053	SERPIND1	NS2B	http://www.ncbi.nlm.nih.gov/gene/3053	yeast Two Hybrid Test	A Physical Interaction Network of Dengue Virus and Human Proteins	Khadka S et al.	PMID:21911577,PMCID:PMC3237087
2	NS3	interacts with	3053	SERPIND1	NS3	http://www.ncbi.nlm.nih.gov/gene/3053	yeast two-hybrid and complex pull downs	Identification of New Protein Interactions between Dengue Fever Virus and Its Hosts, Human and Mosquito, A Physical Interaction Network of Dengue Virus and Human Proteins	Dumrong Mairiang et al.	PMID:23326450,PMC3543448
2	NS2A	interacts with	9295	SFRS11	NS2A	http://www.ncbi.nlm.nih.gov/gene/9295	yeast Two Hybrid Test	A Physical Interaction Network of Dengue Virus and Human Proteins	Khadka S et al.	PMID:21911577,PMCID:PMC3237087
2	NS5	Interacts with	9295	SFRS11	NS5	http://www.ncbi.nlm.nih.gov/gene/9295	yeast Two Hybrid Test	A Physical Interaction Network of Dengue Virus and Human Proteins	Khadka S et al.	PMID:21911577,PMCID:PMC3237087
2	NS5	Interacts with	6478	SIAH2	NS5	http://www.ncbi.nlm.nih.gov/gene/6478	yeast Two Hybrid Test	Identification of New Protein Interactions between Dengue Fever Virus and Its Hosts, Human and Mosquito,Flavivirus NS3 and NS5 proteins interaction network: a high-throughput yeast two-hybrid screen	Dumrong Mairiang et al.	PMID:23326450,PMC3543448
2	NS1	Interacts with	23387	SIK3	NS1	http://www.ncbi.nlm.nih.gov/gene/23387	Mass spectrometry	Dengue†virus†NS1†protein†interacts†with the†ribosomal†protein†RPL18: This†interaction†is†required†for†viraltranslation†and†replication†in†Huh-7†cells.	a	26092250
2	NS1	Interacts with	10572	SIVA1	NS1	http://www.ncbi.nlm.nih.gov/gene/10572	Yeast Two Hybrid Test	Mapping the interactions of dengue virus NS1 protein with human liver proteins using a yeast two-hybrid system: identification of C1q as an interacting partner.	a	23516407
2	NS1	Interacts with	348235	SKA2	NS1	http://www.ncbi.nlm.nih.gov/gene/348235	Suppression subtractive hybridization, qRT-PCR	Differentially expressed genes of human microvascular endothelial cells in response to anti-dengue virus NS1 antibodies by suppression subtractive hybridization.	a	23697814
2	C	interacts with	25769	SLC24A2	C	http://www.ncbi.nlm.nih.gov/gene/25769	Bacterial Two Hybrid Test	Dengue-2 Structural Proteins Associate with Human Proteins to Produce a Coagulation and Innate Immune Response Biased Interactome	Brenda†B†Folly et al.	PMC3037883
2	NS5	interacts with	81892	SLIRP	NS5	http://www.ncbi.nlm.nih.gov/gene/81892	I-DIRT	Quantitative†proteomic†analysis†of†host-virus†interactions†reveals†a†role†for†Golgi†brefeldin†A†resistance†factor†1(GBF1) in†dengue†infection.	Carpp LN et al.	PMID:24855065
2	NS5	Interacts with	6598	SMARCB1	NS5	http://www.ncbi.nlm.nih.gov/gene/6598	yeast Two Hybrid Test	Flavivirus NS3 and NS5 proteins interaction network: a high-throughput yeast two-hybrid screen	Marc Le Breton et al.	PMCID:PMC3215679
2	E	Interacts with	55234	SMU1	E	http://www.ncbi.nlm.nih.gov/gene/55234	Bacterial Two Hybrid Test	Dengue-2 Structural Proteins Associate with Human Proteins to Produce a Coagulation and Innate Immune Response Biased Interactome	Brenda†B†Folly et al.	PMC3037883
2	NS5	Interacts with	6626	SNRPA	NS5	http://www.ncbi.nlm.nih.gov/gene/6626	yeast Two Hybrid Test	Flavivirus NS3 and NS5 proteins interaction network: a high-throughput yeast two-hybrid screen	Marc Le Breton et al.	PMCID:PMC3215679
2	NS4A	Suppresed by	8651	SOCS1	NS4A	http://www.ncbi.nlm.nih.gov/gene/8651	Yeast Two hybrid Test	Augmented miR-150 expression associated with depressed SOCS1 expression involved in dengue haemorrhagic fever	Rong-Fu Chen ET AL.	PMID:24907421
2	NS2A	interacts with	6687	SPG7	NS2A	http://www.ncbi.nlm.nih.gov/gene/6687	yeast Two Hybrid Test	A Physical Interaction Network of Dengue Virus and Human Proteins	Khadka S et al.	PMID:21911577,PMCID:PMC3237087
2	NS5	Interacts with	6709	SPTAN1	NS5	http://www.ncbi.nlm.nih.gov/gene/6709	yeast Two Hybrid Test	A Physical Interaction Network of Dengue Virus and Human Proteins	Khadka S et al.	PMID:21911577,PMCID:PMC3237087
2	NS1	interacts with	6712	SPTBN2	NS1	http://www.ncbi.nlm.nih.gov/gene/6712	yeast Two Hybrid Test	A Physical Interaction Network of Dengue Virus and Human Proteins	Khadka S et al.	PMID:21911577,PMCID:PMC3237087
2	NS5	Interacts with	6712	SPTBN2	NS5	http://www.ncbi.nlm.nih.gov/gene/6712	yeast Two Hybrid Test	A Physical Interaction Network of Dengue Virus and Human Proteins	Khadka S et al.	PMID:21911577,PMCID:PMC3237087
2	NS1	interacts with	153443	SRFBP1	NS1	http://www.ncbi.nlm.nih.gov/gene/153443	yeast Two Hybrid Test	A Physical Interaction Network of Dengue Virus and Human Proteins	Khadka S et al.	PMID:21911577,PMCID:PMC3237087
2	NS3	interacts with	153443	SRFBP1	NS3	http://www.ncbi.nlm.nih.gov/gene/153443	yeast Two Hybrid Test	A Physical Interaction Network of Dengue Virus and Human Proteins	Khadka S et al.	PMID:21911577,PMCID:PMC3237087
4	NS3	interacts with	6741	SSB	NS3	http://www.ncbi.nlm.nih.gov/gene/6741	Yeast Two Hybrid Test	La protein Binds to NS5 and NS3 and to the 5?and 3?ends of Dengue 4 virus RNA	GarcÌa-Montalvo BM, Medina F, del Angel RM	doi:10.1016/j.virusres.2004.01.024
4	NS5	Interacts with	6741	SSB	NS5	http://www.ncbi.nlm.nih.gov/gene/6741	yeast Two Hybrid Test	La protein Binds to NS5 and NS3 and to the 5?and 3?ends of Dengue 4 virus RNA	GarcÌa-Montalvo BM, Medina F, del Angel RM	doi:10.1016/j.virusres.2004.01.024
2	E	inactives	6772	STAT1	E	http://www.ncbi.nlm.nih.gov/gene/6772	yeast Two Hybrid Test	Mapping Protein Interactions between Dengue Virus and Its Human and Insect Hosts	Janet M. Doolittle,Shawn M. Gomez	DOI: 10.1371/journal.pntd.0000954
2	NS4B	inhibits interferon (IFN)-induced host	6772	STAT1	NS4B	http://www.ncbi.nlm.nih.gov/gene/6772	Functional Analysis	A Viral-Human Interactome Based on Structural Motif-Domain Interactions Captures the Human Infectome	Segura-Cabrera A et al.	PMID:23951184,PMCID:PMC3738538
2	NS5	mediates	6773	STAT2	NS5	http://www.ncbi.nlm.nih.gov/gene/6773	yeast Two Hybrid Test	Mapping Protein Interactions between Dengue Virus and Its Human and Insect Hosts	Janet M. Doolittle,Shawn M. Gomez	DOI: 10.1371/journal.pntd.0000954
2	NS5	Binds to	6773	STAT2	NS5	http://www.ncbi.nlm.nih.gov/gene/6773	yeast Two Hybrid Test	NS5 of dengue virus mediates STAT2 binding and degradation.	Ashour J et al.	PMID:1927910,PMCID:PMC2681973
2	NS5	DEGRADES	6773	STAT2	NS5	http://www.ncbi.nlm.nih.gov/gene/6773	yeast Two Hybrid Test	STAT2 signaling and dengue virus infection	Juliet Morrison et al.	PMC3995738
1,2	NS5	mediated by	6773	STAT2	NS5	http://www.ncbi.nlm.nih.gov/gene/6773	yeast Two Hybrid Test	STAT2 mediates innate immunity to Dengue virus in the absence of STAT1 via the type I interferon receptor.	Perry ST et al.	PMID:21379341,PMC3040673
2	E	inactives	6774	STAT3	E	http://www.ncbi.nlm.nih.gov/gene/6774	yeast Two Hybrid Test	Mapping Protein Interactions between Dengue Virus and Its Human and Insect Hosts	Janet M. Doolittle,Shawn M. Gomez	DOI: 10.1371/journal.pntd.0000954
2	NS1	interacts with	6774	STAT3	NS1	http://www.ncbi.nlm.nih.gov/gene/6774	yeast Two Hybrid Test	Recombinant non-structural 1 (NS1) protein of dengue-2 virus interacts with human STAT3? protein	Chua JJE et al.	PMID:15878791
2	NS1	Interacts with	79783	SUGCT	NS1	http://www.ncbi.nlm.nih.gov/gene/79783	Yeast Two Hybrid Test	Mapping the interactions of dengue virus NS1 protein with human liver proteins using a yeast two-hybrid system: identification of C1q as an interacting partner.	a	23516407
2	NS5	interacts with	6836	SURF4	NS5	http://www.ncbi.nlm.nih.gov/gene/6836	I-DIRT	Quantitative†proteomic†analysis†of†host-virus†interactions†reveals†a†role†for†Golgi†brefeldin†A†resistance†factor†1(GBF1) in†dengue†infection.	Carpp LN et al.	PMID:24855065
2	NS5	Interacts with	23345	SYNE1	NS5	http://www.ncbi.nlm.nih.gov/gene/23345	yeast Two Hybrid Test	A Physical Interaction Network of Dengue Virus and Human Proteins	Khadka S et al.	PMID:21911577,PMCID:PMC3237087
2	NS2A	interacts with	23224	SYNE2	NS2A	http://www.ncbi.nlm.nih.gov/gene/23224	yeast Two Hybrid Test	A Physical Interaction Network of Dengue Virus and Human Proteins	Khadka S et al.	PMID:21911577,PMCID:PMC3237087
2	NS1	Interacts with	23118	TAB2	NS1	http://www.ncbi.nlm.nih.gov/gene/23118	Yeast Two Hybrid Test	A physical interaction network of dengue virus and human proteins.	a	21911577
2	NS5	Interacts with	8148	TAF15	NS5	http://www.ncbi.nlm.nih.gov/gene/8148	yeast Two Hybrid Test	Flavivirus NS3 and NS5 proteins interaction network: a high-throughput yeast two-hybrid screen	Marc Le Breton et al.	PMCID:PMC3215679
2	NS4A	interacts with	8887	TAX1BP1	NS4A	http://www.ncbi.nlm.nih.gov/gene/8887	yeast Two Hybrid Test	A Physical Interaction Network of Dengue Virus and Human Proteins	Khadka S et al.	PMID:21911577,PMCID:PMC3237087
1	NS4A	Interacts with	29110	TBK1	NS4A	http://www.ncbi.nlm.nih.gov/gene/29110	Western blot	Dengue Virus NS Proteins Inhibit RIG-I/MAVS Signaling by Blocking TBK1/IRF3 Phosphorylation: Dengue Virus Serotype 1 NS4A Is a Unique Interferon-Regulating Virulence Determinant		21810535
1,2,4	NS4B	Interacts with	29110	TBK1	NS4B	http://www.ncbi.nlm.nih.gov/gene/29110	Western blot	Dengue Virus NS Proteins Inhibit RIG-I/MAVS Signaling by Blocking TBK1/IRF3 Phosphorylation: Dengue Virus Serotype 1 NS4A Is a Unique Interferon-Regulating Virulence Determinant		25968648
2	NS1	interacts with	6934	TCF7L2	NS1	http://www.ncbi.nlm.nih.gov/gene/6934	yeast Two Hybrid Test	A Physical Interaction Network of Dengue Virus and Human Proteins	Khadka S et al.	PMID:21911577,PMCID:PMC3237087
2	NS3	interacts with	6934	TCF7L2	NS3	http://www.ncbi.nlm.nih.gov/gene/6934	yeast Two Hybrid Test	A Physical Interaction Network of Dengue Virus and Human Proteins	Khadka S et al.	PMID:21911577,PMCID:PMC3237087
2	NS5	interacts with	9894	TELO2	NS5	http://www.ncbi.nlm.nih.gov/gene/9894	I-DIRT	Quantitative†proteomic†analysis†of†host-virus†interactions†reveals†a†role†for†Golgi†brefeldin†A†resistance†factor†1(GBF1) in†dengue†infection.	Carpp LN et al.	PMID:24855065
2	NS1	Interacts with	7018	TF	NS1	http://www.ncbi.nlm.nih.gov/gene/7018	Yeast Two Hybrid Test	Mapping the interactions of dengue virus NS1 protein with human liver proteins using a yeast two-hybrid system: identification of C1q as an interacting partner.	a	23516407
2	NS1	Interacts with	79896	THNSL1	NS1	http://www.ncbi.nlm.nih.gov/gene/79896	Yeast Two Hybrid Test	Mapping the interactions of dengue virus NS1 protein with human liver proteins using a yeast two-hybrid system: identification of C1q as an interacting partner.	a	23516407
2	NS5	interacts with	92609	TIMM50	NS5	http://www.ncbi.nlm.nih.gov/gene/92609	I-DIRT	Quantitative†proteomic†analysis†of†host-virus†interactions†reveals†a†role†for†Golgi†brefeldin†A†resistance†factor†1(GBF1) in†dengue†infection.	Carpp LN et al.	PMID:24855065
	NS5	Binds to	7082	TJP1	NS5	http://www.ncbi.nlm.nih.gov/gene/7082	yeast Two Hybrid Test	Flavivirus NS5 associates with host-cell proteins zonula occludens-1 (ZO-1) and regulating synaptic membrane exocytosis-2 (RIMS2) via an internal PDZ binding mechanism.	Ellencrona K et al.	PMID:19199833
2	NS3	interacts with	7083	TK1	NS3	http://www.ncbi.nlm.nih.gov/gene/7083	Structural Similarity	Mapping Protein Interactions between Dengue Virus and Its Human and Insect Hosts	Janet M. Doolittle,Shawn M. Gomez	DOI: 10.1371/journal.pntd.0000954
2	NS1	activates	7097	TLR2	NS1	http://www.ncbi.nlm.nih.gov/gene/7097	Western blot	Activation of TLR2 and TLR6 by Dengue NS1 Protein and Its Implications in the Immunopathogenesis of Dengue Virus Infection.	Chen J et al.	26092250
	NS1	Interacts with	7099	TLR4	NS1	http://www.ncbi.nlm.nih.gov/gene/7099	Inhibition assay	Dengue virus NS1 protein activates cells via Toll-like receptor 4 and disrupts endothelial cell monolayer integrity.		PMID:26092250
2	NS1	activates	10333	TLR6	NS1	http://www.ncbi.nlm.nih.gov/gene/10333	Western blot	Activation of TLR2 and TLR6 by Dengue NS1 Protein and Its Implications in the Immunopathogenesis of Dengue Virus Infection.	Chen J et al.	26092250
2	NS5	Interacts with	23671	TMEFF2	NS5	http://www.ncbi.nlm.nih.gov/gene/23671	yeast Two Hybrid Test	Flavivirus NS3 and NS5 proteins interaction network: a high-throughput yeast two-hybrid screen	Marc Le Breton et al.	PMCID:PMC3215679
2	PrM/M	downregulates	56900	TMEM167B	PrM/M	http://www.ncbi.nlm.nih.gov/gene/56900	Bacterial Two Hybrid Test	Dengue-2 Structural Proteins Associate with Human Proteins to Produce a Coagulation and Innate Immune Response Biased Interactome	Brenda†B†Folly et al.	PMC3037883
2	NS5	Interacts with	55219	TMEM57	NS5	http://www.ncbi.nlm.nih.gov/gene/55219	yeast Two Hybrid Test	Flavivirus NS3 and NS5 proteins interaction network: a high-throughput yeast two-hybrid screen	Marc Le Breton et al.	PMCID:PMC3215679
1,2,3	C	interacts with	7110	TMF1	C	http://www.ncbi.nlm.nih.gov/gene/7110	yeast Two Hybrid Test	Identification of New Protein Interactions between Dengue Fever Virus and Its Hosts, Human and Mosquito	Dumrong Mairiang et al.	PMID:23326450,PMC3543448
2	NS3	Interacts with	7110	TMF1	NS3	http://www.ncbi.nlm.nih.gov/gene/7110	yeast Two Hybrid Test	Characterization of intracellular interactions between dengue virus and host proteins	Dumrong Mairiang	http://digitalcommons.wayne.edu/oa_dissertations/552
2	E	Interacts with	7111	TMOD1	E	http://www.ncbi.nlm.nih.gov/gene/7111	Bacterial Two Hybrid Test	Dengue-2 Structural Proteins Associate with Human Proteins to Produce a Coagulation and Innate Immune Response Biased Interactome	Brenda†B†Folly et al.	PMC3037883
2	NS4B	Interacts with	7124	TNF	NS4B	http://www.ncbi.nlm.nih.gov/gene/7124	Western blot	Maturation of dengue virus nonstructural protein 4B in monocytes enhances production of dengue hemorrhagic fever-associated chemokines and cytokines.		PMID:21810535
2	NS2A	interacts with	8795	TNFRSF10B	NS2A	http://www.ncbi.nlm.nih.gov/gene/8795	yeast Two Hybrid Test	A Physical Interaction Network of Dengue Virus and Human Proteins	Khadka S et al.	PMID:21911577,PMCID:PMC3237087
2	NS3	interacts with	10318	TNIP1	NS3	http://www.ncbi.nlm.nih.gov/gene/10318	yeast Two Hybrid Test	Flavivirus NS3 and NS5 proteins interaction network: a high-throughput yeast two-hybrid screen	Marc Le Breton et al.	PMCID:PMC3215679
2	PrM/M	downregulates	10140	TOB1	PrM/M	http://www.ncbi.nlm.nih.gov/gene/10140	Bacterial Two Hybrid Test	Dengue-2 Structural Proteins Associate with Human Proteins to Produce a Coagulation and Innate Immune Response Biased Interactome	Brenda†B†Folly et al.	PMC3037883
2	NS5	Interacts with	10040	TOM1L1	NS5	http://www.ncbi.nlm.nih.gov/gene/10040	yeast Two Hybrid Test	Flavivirus NS3 and NS5 proteins interaction network: a high-throughput yeast two-hybrid screen	Marc Le Breton et al.	PMCID:PMC3215679
2	NS3	interacts with	9878	TOX4	NS3	http://www.ncbi.nlm.nih.gov/gene/9878	yeast Two Hybrid Test	Flavivirus NS3 and NS5 proteins interaction network: a high-throughput yeast two-hybrid screen	Marc Le Breton et al.	PMCID:PMC3215679
2	NS5	Interacts with	7159	TP53BP2	NS5	http://www.ncbi.nlm.nih.gov/gene/7159	yeast Two Hybrid Test	A Physical Interaction Network of Dengue Virus and Human Proteins	Khadka S et al.	PMID:21911577,PMCID:PMC3237087
2	NS3	interacts with	9618	TRAF4	NS3	http://www.ncbi.nlm.nih.gov/gene/9618	Yeast Two hybrid Test & pull down assay	Identification of New Protein Interactions between Dengue Fever Virus and Its Hosts, Human and Mosquito,Flavivirus NS3 and NS5 proteins interaction network: a high-throughput yeast two-hybrid screen	Dumrong Mairiang et al.	PMID:23326450,PMC3543448
2	NS3	interacts with	10906	TRAFD1	NS3	http://www.ncbi.nlm.nih.gov/gene/10906	yeast Two Hybrid Test	Flavivirus NS3 and NS5 proteins interaction network: a high-throughput yeast two-hybrid screen	Marc Le Breton et al.	PMCID:PMC3215679
2	NS5	Interacts with	23321	TRIM2	NS5	http://www.ncbi.nlm.nih.gov/gene/23321	yeast Two Hybrid Test & CO-AP assay	Identification of New Protein Interactions between Dengue Fever Virus and Its Hosts, Human and Mosquito	Dumrong Mairiang et al.	PMID:23326450,PMC3543448
2	NS5	Interacts with	6737	TRIM21	NS5	http://www.ncbi.nlm.nih.gov/gene/6737	yeast Two Hybrid Test	Flavivirus NS3 and NS5 proteins interaction network: a high-throughput yeast two-hybrid screen	Marc Le Breton et al.	PMCID:PMC3215679
2	NS5	Interacts with	55223	TRIM62	NS5	http://www.ncbi.nlm.nih.gov/gene/55223	yeast Two Hybrid Test	A Physical Interaction Network of Dengue Virus and Human Proteins	Khadka S et al.	PMID:21911577,PMCID:PMC3237087
2	NS3	interacts with	9321	TRIP11	NS3	http://www.ncbi.nlm.nih.gov/gene/9321	Yeast Two Hybrid Test	Identification of New Protein Interactions between Dengue Fever Virus and Its Hosts, Human and Mosquito	Dumrong Mairiang et al.	PMID:23326450,PMC3543448
2	NS5	Interacts with	9321	TRIP11	NS5	http://www.ncbi.nlm.nih.gov/gene/9321	yeast Two Hybrid Test	Identification of New Protein Interactions between Dengue Fever Virus and Its Hosts, Human and Mosquito	Dumrong Mairiang et al.	PMID:23326450,PMC3543448
2	NS3	interacts with	7251	TSG101	NS3	http://www.ncbi.nlm.nih.gov/gene/7251	yeast Two Hybrid Test	Flavivirus NS3 and NS5 proteins interaction network: a high-throughput yeast two-hybrid screen	Marc Le Breton et al.	PMCID:PMC3215679
2	PrM/M	associates with	10099	TSPAN3	PrM/M	http://www.ncbi.nlm.nih.gov/gene/10099	Bacterial Two Hybrid Test	Dengue-2 Structural Proteins Associate with Human Proteins to Produce a Coagulation and Innate Immune Response Biased Interactome	Brenda†B†Folly et al.	PMC3037883
2	PrM/M	downregulates	10099	TSPAN3	PrM/M	http://www.ncbi.nlm.nih.gov/gene/10099	Bacterial Two Hybrid Test	Dengue-2 Structural Proteins Associate with Human Proteins to Produce a Coagulation and Innate Immune Response Biased Interactome	Brenda†B†Folly et al.	PMC3037883
2	NS5	Interacts with	7265	TTC1	NS5	http://www.ncbi.nlm.nih.gov/gene/7265	yeast Two Hybrid ASSAY	Identification of New Protein Interactions between Dengue Fever Virus and Its Hosts, Human and Mosquito,A Physical Interaction Network of Dengue Virus and Human Proteins	Dumrong Mairiang et al.	PMID:23326450,PMC3543448
2	NS1	Interacts with	79809	TTC21B	NS1	http://www.ncbi.nlm.nih.gov/gene/79809	Mass spectrometry	Dengue†virus†NS1†protein†interacts†with the†ribosomal†protein†RPL18: This†interaction†is†required†for†viraltranslation†and†replication†in†Huh-7†cells.	a	PMID:26092250
2	C	interacts with	7846	TUBA1A	C	http://www.ncbi.nlm.nih.gov/gene/7846	Bacterial Two Hybrid Test	Dengue-2 Structural Proteins Associate with Human Proteins to Produce a Coagulation and Innate Immune Response Biased Interactome	Brenda†B†Folly et al.	PMC3037883
2	NS1	Interacts with	7846	TUBA1A	NS1	http://www.ncbi.nlm.nih.gov/gene/7846	Mass spectrometry	Dengue†virus†NS1†protein†interacts†with the†ribosomal†protein†RPL18: This†interaction†is†required†for†viraltranslation†and†replication†in†Huh-7†cells.	a	PMID:26092250
2	PrM/M	Interacts with	7846	TUBA1A	PrM/M	http://www.ncbi.nlm.nih.gov/gene/7846	Bacterial Two Hybrid Test	Dengue-2 Structural Proteins Associate with Human Proteins to Produce a Coagulation and Innate Immune Response Biased Interactome	Brenda†B†Folly et al.	PMC3037883
2	NS1	Interacts with	7277	TUBA4A	NS1	http://www.ncbi.nlm.nih.gov/gene/7277	Mass spectrometry	Dengue†virus†NS1†protein†interacts†with the†ribosomal†protein†RPL18: This†interaction†is†required†for†viraltranslation†and†replication†in†Huh-7†cells.	a	PMID:26092250
2	NS1	Interacts with	203068	TUBB	NS1	http://www.ncbi.nlm.nih.gov/gene/203068	Mass spectrometry	Dengue†virus†NS1†protein†interacts†with the†ribosomal†protein†RPL18: This†interaction†is†required†for†viraltranslation†and†replication†in†Huh-7†cells.	a	PMID:26092250
2	NS1	Interacts with	7280	TUBB2A	NS1	http://www.ncbi.nlm.nih.gov/gene/7280	Mass spectrometry	Dengue†virus†NS1†protein†interacts†with the†ribosomal†protein†RPL18: This†interaction†is†required†for†viraltranslation†and†replication†in†Huh-7†cells.	a	PMID:26092250
2	NS1	Interacts with	10383	TUBB4B	NS1	http://www.ncbi.nlm.nih.gov/gene/10383	Mass spectrometry	Dengue†virus†NS1†protein†interacts†with the†ribosomal†protein†RPL18: This†interaction†is†required†for†viraltranslation†and†replication†in†Huh-7†cells.	a	PMID:26092250
2	NS1	Interacts with	84617	TUBB6	NS1	http://www.ncbi.nlm.nih.gov/gene/84617	Mass spectrometry	Dengue†virus†NS1†protein†interacts†with the†ribosomal†protein†RPL18: This†interaction†is†required†for†viraltranslation†and†replication†in†Huh-7†cells.	a	PMID:26092250
2	NS5	Interacts with	10190	TXNDC9	NS5	http://www.ncbi.nlm.nih.gov/gene/10190	yeast Two Hybrid Test	Flavivirus NS3 and NS5 proteins interaction network: a high-throughput yeast two-hybrid screen	Marc Le Breton et al.	PMCID:PMC3215679
2	E	decreases phosphorylation of	7297	TYK2	E	http://www.ncbi.nlm.nih.gov/gene/7297	yeast Two Hybrid Test	Mapping Protein Interactions between Dengue Virus and Its Human and Insect Hosts	Janet M. Doolittle,Shawn M. Gomez	DOI: 10.1371/journal.pntd.0000954
	NS4A	phosphorylates	7297	TYK2	NS4A	http://www.ncbi.nlm.nih.gov/gene/7297	Yeast Two hybrid Test	Molecular characterization of the interaction between Tick-borne encephalitis virus NS5 protein and the Interferon alpha/beta and gamma receptors	Liljeqvist, Maria.	Http://www.mimersbrunn.se:8097/article?id=22159
	NS4B	phosphorylates	7297	TYK2	NS4B	http://www.ncbi.nlm.nih.gov/gene/7297	Yeast Two hybrid Test	Molecular characterization of the interaction between Tick-borne encephalitis virus NS5 protein and the Interferon alpha/beta and gamma receptors	Liljeqvist, Maria.	Http://www.mimersbrunn.se:8097/article?id=22165
2	NS5	phosphorylates	7297	TYK2	NS5	http://www.ncbi.nlm.nih.gov/gene/7297	yeast Two Hybrid Test	Flavivirus NS3 and NS5 proteins interaction network: a high-throughput yeast two-hybrid screen	Marc Le Breton et al.	PMCID:PMC3215679
2	NS3	interacts with	55075	UACA	NS3	http://www.ncbi.nlm.nih.gov/gene/55075	yeast Two Hybrid Test	A Physical Interaction Network of Dengue Virus and Human Proteins	Khadka S et al.	PMID:21911577,PMCID:PMC3237087
2	E	interacts with	7329	UBE2I	E	http://www.ncbi.nlm.nih.gov/gene/7329	In Vitro Pull Down Assay	The type 2 dengue virus envelope protein interacts with small ubiquitin-like modifier-1 (SUMO-1) conjugating enzyme 9 (Ubc9)	Mei-Wui†Chiu et al.	PMID:17265167
2	NS2B	interacts with	7329	UBE2I	NS2B	http://www.ncbi.nlm.nih.gov/gene/7329	yeast Two Hybrid Test	A Physical Interaction Network of Dengue Virus and Human Proteins	Khadka S et al.	PMID:21911577,PMCID:PMC3237087
2	NS4B	interacts with	7329	UBE2I	NS4B	http://www.ncbi.nlm.nih.gov/gene/7329	yeast two hybrid test	Mapping Protein Interactions between Dengue Virus and Its Human and Insect Hosts, Identification of New Protein,A Physical Interaction Network of Dengue Virus and Human Proteins	Janet M. Doolittle,Shawn M. Gomez	DOI: 10.1371/journal.pntd.0000954
2	NS5	requires	23352	UBR4	NS5	http://www.ncbi.nlm.nih.gov/gene/23352	Yeast Two hybrid Test	STAT2 signaling and dengue virus infection	Juliet Morrison et al.	PMC3995738
2	NS5	Binds to	23352	UBR4	NS5	http://www.ncbi.nlm.nih.gov/gene/23352	Yeast Two hybrid Test	STAT2 signaling and dengue virus infection	Juliet Morrison et al.	PMC3995738
2	NS2B	interacts with	165324	UBXD4	NS2B	http://www.ncbi.nlm.nih.gov/gene/165324	yeast Two Hybrid Test	A Physical Interaction Network of Dengue Virus and Human Proteins	Khadka S et al.	PMID:21911577,PMCID:PMC3237087
2	NS5	interacts with	8239	USP9X	NS5	http://www.ncbi.nlm.nih.gov/gene/8239	I-DIRT	Quantitative†proteomic†analysis†of†host-virus†interactions†reveals†a†role†for†Golgi†brefeldin†A†resistance†factor†1(GBF1) in†dengue†infection.	Carpp LN et al.	PMID:24855065
1,2,3,4	NS1	Interacts with	7431	VIM	NS1	http://www.ncbi.nlm.nih.gov/gene/7431	Western blot, Confocal microscopy, Cell binding assay, ELISA	Proteomic Analysis of Endothelial Cell Autoantigens Recognized by Anti-Dengue Virus Nonstructural Protein 1 Antibodies	a	18997103
2	NS4A	Interacts with	7431	VIM	NS4A	http://www.ncbi.nlm.nih.gov/gene/7431	Tandem affinity purification	Cellular vimentin regulates construction of dengue virus replication complexes through interaction with NS4A protein.		25866185
2	NS5	Interacts with	7431	VIM	NS5	http://www.ncbi.nlm.nih.gov/gene/7431	yeast Two Hybrid Test	Flavivirus NS3 and NS5 proteins interaction network: a high-throughput yeast two-hybrid screen	Marc Le Breton et al.	PMCID:PMC3215679
2	NS5	Interacts with	55823	VPS11	NS5	http://www.ncbi.nlm.nih.gov/gene/55823	yeast Two Hybrid Test	Identification of New Protein Interactions between Dengue Fever Virus and Its Hosts, Human and Mosquito	Dumrong Mairiang et al.	PMID:23326450,PMC3543448
2	NS5	Interacts with	137492	VPS37A	NS5	http://www.ncbi.nlm.nih.gov/gene/137492	yeast Two Hybrid Test	A Physical Interaction Network of Dengue Virus and Human Proteins	Khadka S et al.	PMID:21911577,PMCID:PMC3237087
2	NS1	interacts with	23286	WWC1	NS1	http://www.ncbi.nlm.nih.gov/gene/23286	yeast Two Hybrid Test	A Physical Interaction Network of Dengue Virus and Human Proteins	Khadka S et al.	PMID:21911577,PMCID:PMC3237087
2	NS2B	interacts with	23286	WWC1	NS2B	http://www.ncbi.nlm.nih.gov/gene/23286	yeast Two Hybrid Test	A Physical Interaction Network of Dengue Virus and Human Proteins	Khadka S et al.	PMID:21911577,PMCID:PMC3237087
1,2,3,4	C	Interacts with	11059	WWP1	C	http://www.ncbi.nlm.nih.gov/gene/11059	yeast Two Hybrid Test	Characterization of intracellular interactions between dengue virus and host proteins	Dumrong Mairiang	http://digitalcommons.wayne.edu/oa_dissertations/552
1,2,4	E	interacts with	11059	WWP1	E	http://www.ncbi.nlm.nih.gov/gene/11059	yeast Two Hybrid Test	Characterization of intracellular interactions between dengue virus and host proteins	Dumrong Mairiang	http://digitalcommons.wayne.edu/oa_dissertations/552
1,2,3,4	NS3	Interacts with	11059	WWP1	NS3	http://www.ncbi.nlm.nih.gov/gene/11059	yeast Two Hybrid Test	Characterization of intracellular interactions between dengue virus and host proteins	Dumrong Mairiang	http://digitalcommons.wayne.edu/oa_dissertations/552
1,2,3,4	NS5	Interacts with	11059	WWP1	NS5	http://www.ncbi.nlm.nih.gov/gene/11059	yeast Two Hybrid Test	Identification of New Protein Interactions between Dengue Fever Virus and Its Hosts, Human and Mosquito	Dumrong Mairiang et al.	PMID:23326450,PMC3543448
2	NS5	Interacts with	7507	XPA	NS5	http://www.ncbi.nlm.nih.gov/gene/7507	yeast Two Hybrid Test	Identification of New Protein Interactions between Dengue Fever Virus and Its Hosts, Human and Mosquito	Dumrong Mairiang et al.	PMID:23326450,PMC3543448
2	NS5	Interacts with	7514	XPO1	NS5	http://www.ncbi.nlm.nih.gov/gene/7514	yeast Two Hybrid Test	Identification of New Protein Interactions between Dengue Fever Virus and Its Hosts, Human and Mosquito,Flavivirus NS3 and NS5 proteins interaction network: a high-throughput yeast two-hybrid screen	Dumrong Mairiang et al.	PMID:23326450,PMC3543448
2	NS5	interacts with	11260	XPOT	NS5	http://www.ncbi.nlm.nih.gov/gene/8992	I-DIRT	Quantitative†proteomic†analysis†of†host-virus†interactions†reveals†a†role†for†Golgi†brefeldin†A†resistance†factor†1(GBF1) in†dengue†infection.	Carpp LN et al.	PMID:24855065
2	NS1	Interacts with	286451	YIPF6	NS1	http://www.ncbi.nlm.nih.gov/gene/286451	Suppression subtractive hybridization, qRT-PCR	Differentially expressed genes of human microvascular endothelial cells in response to anti-dengue virus NS1 antibodies by suppression subtractive hybridization.	a	23697814
	NS3	Binds to	10971	YWHAQ (14-3-3)	NS3	http://www.ncbi.nlm.nih.gov/gene/10971	phosphomimetic-based mechanism	A phosphomimetic-based mechanism of dengue virus to antagonize innate immunity	Ying Kai Chan et al.	PMID:24855065, PMCID:PMC4837045
2	E	interacts with	7535	ZAP70	E	http://www.ncbi.nlm.nih.gov/gene/7535	yeast Two Hybrid Test	Mapping Protein Interactions between Dengue Virus and Its Human and Insect Hosts	Janet M. Doolittle,Shawn M. Gomez	DOI: 10.1371/journal.pntd.0000954
2	NS5	Interacts with	7709	ZBTB17	NS5	http://www.ncbi.nlm.nih.gov/gene/7709	yeast Two Hybrid Test	Flavivirus NS3 and NS5 proteins interaction network: a high-throughput yeast two-hybrid screen	Marc Le Breton et al.	PMCID:PMC3215679
2	NS3	interacts with	339487	ZBTB8OS	NS3	http://www.ncbi.nlm.nih.gov/gene/339487	yeast Two Hybrid Test & CO-AP assay	Identification of New Protein Interactions between Dengue Fever Virus and Its Hosts, Human and Mosquito,A Physical Interaction Network of Dengue Virus and Human Proteins	Dumrong Mairiang et al.	PMID:23326450,PMC3543448
2	NS5	Interacts with	51538	ZCCHC17	NS5	http://www.ncbi.nlm.nih.gov/gene/51538	yeast Two Hybrid Test	Flavivirus NS3 and NS5 proteins interaction network: a high-throughput yeast two-hybrid screen	Marc Le Breton et al.	PMCID:PMC3215679
2	NS5	Interacts with	7694	ZNF135	NS5	http://www.ncbi.nlm.nih.gov/gene/7694	yeast Two Hybrid Test	Flavivirus NS3 and NS5 proteins interaction network: a high-throughput yeast two-hybrid screen	Marc Le Breton et al.	PMCID:PMC3215679
2	PrM/M	Interacts with	22891	ZNF365	PrM/M	http://www.ncbi.nlm.nih.gov/gene/6993	Bacterial Two Hybrid Test	Dengue-2 Structural Proteins Associate with Human Proteins to Produce a Coagulation and Innate Immune Response Biased Interactome	Brenda†B†Folly et al.	PMC3037883
1,2,4	C	interacts with	84124	ZNF394	C	http://www.ncbi.nlm.nih.gov/gene/84124	yeast Two Hybrid Test & CO-AP assay	Identification of New Protein Interactions between Dengue Fever Virus and Its Hosts, Human and Mosquito	Dumrong Mairiang et al.	PMID:23326450,PMC3543448
1	E	interacts with	84124	ZNF394	E	http://www.ncbi.nlm.nih.gov/gene/84124	yeast Two Hybrid Test	Characterization of intracellular interactions between dengue virus and host proteins	Dumrong Mairiang	http://digitalcommons.wayne.edu/oa_dissertations/552
1,2,4	NS3	Interacts with	84124	ZNF394	NS3	http://www.ncbi.nlm.nih.gov/gene/84124	yeast Two Hybrid Test	Characterization of intracellular interactions between dengue virus and host proteins	Dumrong Mairiang	http://digitalcommons.wayne.edu/oa_dissertations/552
1,2	NS5	Interacts with	84124	ZNF394	NS5	http://www.ncbi.nlm.nih.gov/gene/84124	yeast Two Hybrid Test	Characterization of intracellular interactions between dengue virus and host proteins	Dumrong Mairiang	http://digitalcommons.wayne.edu/oa_dissertations/552
1,2	C	Interacts with	57862	ZNF410	C	http://www.ncbi.nlm.nih.gov/gene/57862	yeast Two Hybrid Test	Characterization of intracellular interactions between dengue virus and host proteins	Dumrong Mairiang	http://digitalcommons.wayne.edu/oa_dissertations/552
1,4	E	interacts with	57862	ZNF410	E	http://www.ncbi.nlm.nih.gov/gene/57862	yeast Two Hybrid Test	Characterization of intracellular interactions between dengue virus and host proteins	Dumrong Mairiang	http://digitalcommons.wayne.edu/oa_dissertations/552
1,2,3,4	NS3	interacts with	57862	ZNF410	NS3	http://www.ncbi.nlm.nih.gov/gene/57862	Yeast Two Hybrid Test	Identification of New Protein Interactions between Dengue Fever Virus and Its Hosts, Human and Mosquito	Dumrong Mairiang et al.	PMID:23326450,PMC3543448
1,2,3	NS5	Interacts with	57862	ZNF410	NS5	http://www.ncbi.nlm.nih.gov/gene/57862	yeast Two Hybrid Test	Characterization of intracellular interactions between dengue virus and host proteins	Dumrong Mairiang	http://digitalcommons.wayne.edu/oa_dissertations/552
2	PrM/M	Interacts with	57862	ZNF410	PrM/M	http://www.ncbi.nlm.nih.gov/gene/57862	yeast Two Hybrid Test	Characterization of intracellular interactions between dengue virus and host proteins	Dumrong Mairiang	http://digitalcommons.wayne.edu/oa_dissertations/552
2	NS2B	interacts with	146542	ZNF688	NS2B	http://www.ncbi.nlm.nih.gov/gene/146542	yeast Two Hybrid Test	A Physical Interaction Network of Dengue Virus and Human Proteins	Khadka S et al.	PMID:21911577,PMCID:PMC3237087

## Sheet: active-interacted proteins
Gene ID	Protein Targets
196	aryl hydrocarbon receptor [Homo sapiens]
240	Arachidonate 5-lipoxygenase; 5-LO; 5-lipoxygenase
246	15-lipoxygenase, partial [Homo sapiens]
367	AR protein [Homo sapiens]
1269	Cannabinoid receptor 2; CB-2; CB2; hCB2; CX5
1387	Cannabinoid receptor 1; CB-R; CB1; CANN6
1576	cytochrome P450 3A4 isoform 1 [Homo sapiens]
2033	Histone acetyltransferase p300; p300 HAT; E1A-associated protein p300; Histone butyryltransferase p300; Histone crotonyltransferase p300; Protein propionyltransferase p300
2099	estrogen nuclear receptor alpha [Homo sapiens]
2155	Coagulation factor VII; Proconvertin; Serum prothrombin conversion accelerator; SPCA; INN=Eptacog alfa; Factor VII light chain; Factor VII heavy chain; ... Total
2597	Glyceraldehyde-3-phosphate dehydrogenase, glycosomal; GAPDH
2648	Histone acetyltransferase KAT2A; General control of amino acid synthesis protein 5-like 2; Histone acetyltransferase GCN5; hGCN5; Histone succinyltransferase KAT2A; Lysine acetyltransferase 2A; STAF97
2769	guanine nucleotide-binding protein subunit alpha-15 [Homo sapiens]
2908	glucocorticoid receptor [Homo sapiens]
3725	v-jun sarcoma virus 17 oncogene homolog (avian) [Homo sapiens]
4780	nuclear factor erythroid 2-related factor 2 isoform 1 [Homo sapiens]
5468	peroxisome proliferator activated receptor gamma [Homo sapiens]
6790	Aurora kinase A; Aurora 2; Aurora/IPL1-related kinase 1; ARK-1; Aurora-related kinase 1; hARK1; Breast tumor-amplified kinase; Serine/threonine-protein kinase 15; Serine/threonine-protein kinase 6; Serine/threonine-protein kinase aurora-A
7299	Polyphenol oxidase 2; PPO2; Phenolase 2; Cresolase 2; Tyrosinase 2
7398	USP1 protein, partial [Homo sapiens]
7442	Transient receptor potential cation channel subfamily V member 1; TrpV1; Capsaicin receptor; Osm-9-like TRP channel 1; OTRPC1; Vanilloid receptor 1
8850	Histone acetyltransferase KAT2B; Histone acetyltransferase PCAF; Histone acetylase PCAF; Lysine acetyltransferase 2B; P300/CBP-associated factor; P/CAF
8856	pregnane X nuclear receptor [Homo sapiens]
9970	nuclear receptor subfamily 1, group I, member 3 [Homo sapiens]
10055	SUMO-activating enzyme subunit 1; Ubiquitin-like 1-activating enzyme E1A; SUMO-activating enzyme subunit 1, N-terminally processed
10524	Histone acetyltransferase KAT5; 60 kDa Tat-interactive protein; Tip60; Histone acetyltransferase HTATIP; HIV-1 Tat interactive protein; Lysine acetyltransferase 5; cPLA(2)-interacting protein
23408	NAD-dependent protein deacylase sirtuin-5, mitochondrial; Regulatory protein SIR2 homolog 5; SIR2-like protein 5
29465	Transient receptor potential cation channel subfamily V member 2; TrpV2; Osm-9-like TRP channel 2; OTRPC2; Stretch-activated channel 2B; Vanilloid receptor-like protein 1; VRL-1
65975	serine/threonine kinase 33 [Homo sapiens]
84148	Histone acetyltransferase KAT8; Lysine acetyltransferase 8; MOZ, YBF2/SAS3, SAS2 and TIP60 protein 1; MYST-1; hMOF
134864	trace amine-associated receptor 1 [Homo sapiens]
171384	Transient receptor potential cation channel subfamily M member 8; Cold menthol receptor 1
281987	1-phosphatidylinositol 4,5-bisphosphate phosphodiesterase gamma-1; PLC-148; Phosphoinositide phospholipase C-gamma-1; Phospholipase C-II; PLC-II; Phospholipase C-gamma-1; PLC-gamma-1
312896	Transient receptor potential cation channel subfamily A member 1; Ankyrin-like with transmembrane domains protein 1
547923	Seed linoleate 13S-lipoxygenase-1; Lipoxygenase-1; L-1
853167	Histone acetyltransferase GCN5
2943075	putative polyprotein [Crimean-Congo hemorrhagic fever nairovirus]
102577714	Probable linoleate 9S-lipoxygenase 5; Leaf lipoxygenase
113580815	Acetylcholinesterase; AChE
116160065	Luciferase [Photinus pyralis]
