# Supplementary material for: Target Identification Using Homopharma and Network-Based Methods for Predicting Compounds Against Dengue Virus-Infected Cells
Source: Molecules. 2020 Apr 18;25(8):1883. doi: 10.3390/molecules25081883 (PMC7221756; doi:10.3390/molecules25081883)
Supplement: Supplementary file 1 [file molecules-25-01883-s001.zip › Supporting Information Table S2.xlsx]

## Sheet: Den-human-human_node_centrality
Id	Protein Symbols	Protein type	Degree	Closness Centrality	Betweeness Centrality	Clustering Coefficient	Eigencentrality	triangles
EEF1A1	EEF1A1	Human	41	0.394013	0.000664	0.935366	0.936507	767
RPL19	RPL19	Human	43	0.390224	0.000289	0.93134	0.977273	841
RPL13	RPL13	Human	42	0.3896	0.000254	0.961672	0.969222	828
CASP8	CASP8	Human	20	0.390224	0.007818	0.163158	0.08275	31
VIM	VIM	Human	7	0.431355	0.006406	0.142857	0.053476	3
ATN1	ATN1	Human	3	0.341036	0	1	0.016452	3
PHC2	PHC2	Human	7	0.366993	0.000808	0.47619	0.022989	10
APAF1	APAF1	Human	6	0.364794	0.000722	0.533333	0.022733	8
BCL2L1	BCL2L1	Human	6	0.333333	0.000285	0.6	0.018853	9
RPL18A	RPL18A	Human	42	0.3896	0.000276	0.947735	0.962642	816
RPS24	RPS24	Human	44	0.397551	0.000718	0.881607	0.976364	834
RPL5	RPL5	Human	47	0.439531	0.013914	0.768733	0.991114	831
RPL14	RPL14	Human	42	0.3896	0.000254	0.961672	0.969222	828
RPS13	RPS13	Human	43	0.39658	0.000681	0.916944	0.972082	828
HSP90AA1	HSP90AA1	Human	24	0.384676	0.00644	0.246377	0.06526	68
PCNT	PCNT	Human	18	0.393376	0.002547	0.647059	0.054613	99
PABPC1	PABPC1	Human	44	0.39211	0.006594	0.754757	0.909019	714
RPS20	RPS20	Human	43	0.384373	0.002244	0.909192	0.964554	821
CEP135	CEP135	Human	15	0.383163	0.001741	0.704762	0.046294	74
TUBA1A	TUBA1A	Human	19	0.409244	0.009668	0.461988	0.075774	79
RPS18	RPS18	Human	44	0.394652	0.00045	0.908034	0.988417	859
RPS23	RPS23	Human	43	0.394013	0.000402	0.936877	0.980365	846
RPS6	RPS6	Human	45	0.395613	0.000836	0.871717	0.991525	863
RPL7	RPL7	Human	41	0.388978	0.000244	0.979268	0.95459	803
RPS7	RPS7	Human	47	0.445971	0.01304	0.759482	0.985814	821
MRPS15	MRPS15	Human	15	0.377812	0.000969	0.857143	0.334066	90
DDX24	DDX24	Human	6	0.340084	0.000545	0.666667	0.021709	10
RRP12	RRP12	Human	10	0.477451	0.015171	0.266667	0.086409	12
CD14	CD14	Human	12	0.398853	0.003213	0.30303	0.05697	20
TLR2	TLR2	Human	11	0.353924	0.000869	0.545455	0.052019	30
CD3G	CD3G	Human	8	0.382561	0.002433	0.285714	0.036553	8
DNM2	DNM2	Human	11	0.391794	0.00188	0.272727	0.037468	15
CD3E	CD3E	Human	5	0.362351	0.001224	0.5	0.031202	5
ZAP70	ZAP70	Human	3	0.317885	0	1	0.011069	3
APOB	APOB	Human	21	0.411665	0.008699	0.395238	0.065042	83
FGA	FGA	Human	24	0.409244	0.01205	0.402174	0.069641	111
AKT1	AKT1	Human	20	0.399508	0.006159	0.131579	0.064772	25
STAT3	STAT3	Human	20	0.411665	0.008816	0.263158	0.071416	50
RPL6	RPL6	Human	46	0.439531	0.012289	0.790338	0.983105	818
APBB1IP	APBB1IP	Human	4	0.358616	0.000207	0.666667	0.020196	4
NUMA1	NUMA1	Human	16	0.390851	0.002016	0.641667	0.051472	77
TUBB4B	TUBB4B	Human	20	0.397551	0.003754	0.421053	0.071902	80
CEP63	CEP63	Human	12	0.365616	0.000864	0.727273	0.036629	48
SDCCAG8	SDCCAG8	Human	12	0.382261	0.001237	0.742424	0.03889	49
RPL18	RPL18	Human	42	0.3896	0.000254	0.961672	0.969222	828
RPS15A	RPS15A	Human	43	0.396257	0.000689	0.911406	0.970588	823
RPSA	RPSA	Human	45	0.380766	0.003171	0.812121	0.958104	804
RPL36	RPL36	Human	42	0.389912	0.000249	0.939605	0.958873	809
PLEC	PLEC	Human	28	0.390224	0.001716	0.849206	0.619052	321
RPS3A	RPS3A	Human	44	0.394652	0.00045	0.908034	0.988417	859
HBB	HBB	Human	9	0.422743	0.004219	0.25	0.054775	9
SPTAN1	SPTAN1	Human	11	0.388978	0.001116	0.454545	0.038077	25
RPL27A	RPL27A	Human	42	0.3896	0.000254	0.961672	0.969222	828
RPS15	RPS15	Human	44	0.394652	0.00045	0.908034	0.988417	859
PIAS1	PIAS1	Human	8	0.378694	0.002851	0.321429	0.028692	9
STAT1	STAT1	Human	23	0.372609	0.005486	0.284585	0.047568	72
DCTN1	DCTN1	Human	13	0.351118	0.001415	0.384615	0.028644	30
RPL24	RPL24	Human	44	0.429075	0.005649	0.887949	0.98838	840
RPS4X	RPS4X	Human	44	0.394652	0.00045	0.908034	0.988417	859
RPS27	RPS27	Human	48	0.479803	0.016389	0.72695	0.994087	820
EEF1B2	EEF1B2	Human	34	0.39211	0.004116	0.948307	0.784504	532
PIK3CB	PIK3CB	Human	4	0.341515	0.00056	0.333333	0.018804	2
RPL10	RPL10	Human	40	0.388667	0.000205	0.988462	0.93619	771
NOS2	NOS2	Human	10	0.384676	0.002107	0.377778	0.049132	17
TYK2	TYK2	Human	18	0.400164	0.005871	0.385621	0.05889	59
ENO1	ENO1	Human	7	0.391479	0.006733	0.333333	0.032329	7
GPI	GPI	Human	6	0.372609	0.000663	0.733333	0.034875	11
DDX58	DDX58	Human	14	0.346866	0.000629	0.43956	0.029831	40
MAVS	MAVS	Human	12	0.33796	0.000603	0.5	0.025486	33
APOA1	APOA1	Human	22	0.36727	0.002213	0.428571	0.05732	99
TF	TF	Human	17	0.396903	0.002007	0.602941	0.070917	82
RELA	RELA	Human	29	0.412362	0.010954	0.221675	0.092025	90
HNRNPF	HNRNPF	Human	7	0.378399	0.000579	0.857143	0.040877	18
HSPA8	HSPA8	Human	20	0.402479	0.004237	0.221053	0.087224	42
RPS16	RPS16	Human	43	0.394013	0.000402	0.936877	0.980365	846
APOE	APOE	Human	18	0.367547	0.00195	0.581699	0.05242	89
PDIA6	PDIA6	Human	10	0.391165	0.000763	0.555556	0.052819	25
CHD3	CHD3	Human	7	0.376643	0.001031	0.428571	0.022949	9
UBE2I	UBE2I	Human	23	0.379875	0.010477	0.118577	0.04339	30
RPL21	RPL21	Human	41	0.388978	0.000244	0.979268	0.95459	803
CEP250	CEP250	Human	18	0.412712	0.004093	0.607843	0.063574	93
SCLT1	SCLT1	Human	8	0.316851	0.00079	0.75	0.018394	21
RPL12	RPL12	Human	45	0.438739	0.011393	0.825253	0.981339	817
PKM	PKM	Human	8	0.373466	0.000752	0.5	0.037164	14
LAMB2	LAMB2	Human	12	0.403146	0.004011	0.530303	0.062729	35
RPL11	RPL11	Human	44	0.390537	0.001164	0.890063	0.978996	842
GSK3B	GSK3B	Human	11	0.390224	0.001696	0.381818	0.051954	21
TRIM21	TRIM21	Human	5	0.357562	2.4e-05	0.7	0.01996	7
WWP1	WWP1	Human	12	0.418745	0.0058	0.30303	0.05714	20
PSMD1	PSMD1	Human	22	0.383163	0.005046	0.212121	0.096897	49
HIST1H2BB	HIST1H2BB	Human	11	0.384373	0.002956	0.381818	0.041869	21
RPL26	RPL26	Human	41	0.388978	0.000244	0.979268	0.95459	803
IL10	IL10	Human	11	0.347361	0.000983	0.472727	0.03002	26
IL6	IL6	Human	30	0.370342	0.004923	0.321839	0.074114	140
JAK2	JAK2	Human	23	0.363976	0.00368	0.272727	0.049909	69
STAT2	STAT2	Human	10	0.370061	0.00255	0.577778	0.031213	26
DYNC1H1	DYNC1H1	Human	30	0.405833	0.010473	0.245977	0.112927	107
GOLGA2	GOLGA2	Human	9	0.382261	0.002506	0.555556	0.031087	20
CLIP1	CLIP1	Human	7	0.375193	0.001082	0.428571	0.029284	9
SKA2	SKA2	Human	5	0.357825	0.000376	0.7	0.035711	7
F8	F8	Human	11	0.362082	0.001238	0.581818	0.03291	32
KNG1	KNG1	Human	20	0.359145	0.002058	0.505263	0.049178	96
RPS8	RPS8	Human	44	0.397227	0.000698	0.901691	0.986713	853
TNF	TNF	Human	18	0.360207	0.00143	0.346405	0.044515	53
XPO1	XPO1	Human	15	0.409588	0.004191	0.2	0.067318	21
IFNAR2	IFNAR2	Human	12	0.361276	0.00198	0.621212	0.034815	41
RPL31	RPL31	Human	42	0.3896	0.000254	0.961672	0.969222	828
RPL23A	RPL23A	Human	42	0.3896	0.000276	0.947735	0.962642	816
ANXA2	ANXA2	Human	9	0.386508	0.0014	0.444444	0.046539	16
RNASET2	RNASET2	Human	5	0.366993	0.000954	0.5	0.020712	5
COL18A1	COL18A1	Human	4	0.335631	0.001607	0.333333	0.032712	2
LAMB1	LAMB1	Human	18	0.395613	0.003398	0.503268	0.090892	77
IFNAR1	IFNAR1	Human	10	0.313789	9.1e-05	0.711111	0.019497	32
IFNG	IFNG	Human	14	0.350865	0.001051	0.417582	0.028446	38
IFIH1	IFIH1	Human	13	0.346127	0.000512	0.474359	0.027917	37
IKBKE	IKBKE	Human	12	0.347361	0.001016	0.348485	0.021386	23
NFKB1	NFKB1	Human	26	0.407531	0.007887	0.233846	0.086128	76
RPS25	RPS25	Human	45	0.397876	0.00077	0.874747	0.994765	866
AKAP9	AKAP9	Human	19	0.401484	0.004591	0.391813	0.053786	67
ARID2	ARID2	Human	3	0.350865	0.000259	0.666667	0.016225	2
PRMT5	PRMT5	Human	6	0.3573	0.001712	0.066667	0.018798	1
DCTN2	DCTN2	Human	28	0.38559	0.004611	0.335979	0.070178	127
SPTBN2	SPTBN2	Human	9	0.430592	0.004647	0.611111	0.057563	22
HIST1H2BA	HIST1H2BA	Human	13	0.386508	0.003683	0.307692	0.044657	24
TCF7L2	TCF7L2	Human	6	0.398201	0.002024	0.4	0.046081	6
BMS1	BMS1	Human	27	0.3573	0.005582	0.524217	0.463641	184
GTPBP4	GTPBP4	Human	9	0.421645	0.003424	0.416667	0.0593	15
RPS14	RPS14	Human	44	0.397876	0.001036	0.872093	0.971421	825
HSPA5	HSPA5	Human	17	0.433274	0.014232	0.198529	0.065693	27
PDIA3	PDIA3	Human	4	0.376643	0.000583	0.666667	0.033968	4
DDX5	DDX5	Human	13	0.418385	0.010313	0.320513	0.047294	25
SNRPA	SNRPA	Human	7	0.377812	0.001143	0.761905	0.027255	16
PLG	PLG	Human	11	0.408557	0.005002	0.490909	0.057243	27
AMBP	AMBP	Human	8	0.397876	0.002212	0.571429	0.054545	16
PIAS3	PIAS3	Human	7	0.378106	0.000998	0.333333	0.029232	7
XPA	XPA	Human	4	0.352133	0.000109	0.666667	0.019091	4
EIF4A1	EIF4A1	Human	45	0.368381	0.00428	0.755556	0.92285	748
CHEK1	CHEK1	Human	4	0.366165	0.000469	0.333333	0.032957	2
RAD51	RAD51	Human	5	0.350865	0.001235	0.4	0.01818	4
HSPA4	HSPA4	Human	8	0.360741	0.00063	0.5	0.024429	14
MAD2L1	MAD2L1	Human	11	0.388978	0.001119	0.345455	0.074576	19
PSMD13	PSMD13	Human	14	0.379875	0.001889	0.384615	0.042282	35
AHSG	AHSG	Human	21	0.394332	0.003329	0.533333	0.076607	112
RPS2	RPS2	Human	46	0.401153	0.001652	0.828986	0.993098	858
HECW1	HECW1	Human	5	0.379579	0.000456	0.7	0.026353	7
FN1	FN1	Human	25	0.370906	0.004329	0.37	0.060999	111
NF1	NF1	Human	6	0.347857	0.001063	0.266667	0.01539	4
SMARCB1	SMARCB1	Human	6	0.378988	0.001233	0.266667	0.022705	4
TUBA4A	TUBA4A	Human	15	0.39211	0.001849	0.580952	0.062985	61
RPS5	RPS5	Human	42	0.393376	0.000389	0.953542	0.965734	821
PCM1	PCM1	Human	15	0.363162	0.00136	0.657143	0.044401	69
FGB	FGB	Human	14	0.418745	0.004214	0.516484	0.06807	47
CAMK2B	CAMK2B	Human	6	0.347113	0.001549	0.666667	0.0216	10
IFNB1	IFNB1	Human	12	0.345881	0.000666	0.484848	0.024118	32
HBA1	HBA1	Human	17	0.444343	0.014107	0.272059	0.239083	37
IFNGR1	IFNGR1	Human	10	0.366165	0.002359	0.666667	0.029789	30
MPND	MPND	Human	3	0.372894	0.000124	0.666667	0.034844	2
PSMC1	PSMC1	Human	23	0.484577	0.018048	0.26087	0.151244	66
C1S	C1S	Human	4	0.336558	0	1	0.03331	6
C4A	C4A	Human	18	0.395935	0.006118	0.562092	0.070543	86
CTNNB1	CTNNB1	Human	18	0.362351	0.003385	0.169935	0.037125	26
PSMA8	PSMA8	Human	10	0.386508	0.001241	0.577778	0.052013	26
TBK1	TBK1	Human	15	0.348106	0.001347	0.304762	0.029339	32
NCL	NCL	Human	8	0.361544	0.000474	0.428571	0.117224	12
TUBB	TUBB	Human	18	0.394972	0.003464	0.496732	0.068706	76
AGGF1	AGGF1	Human	3	0.337258	0.000202	0	0.007127	0
SYNE1	SYNE1	Human	5	0.36866	0.001475	0.6	0.020527	6
BIRC2	BIRC2	Human	14	0.466922	0.012801	0.307692	0.086738	28
TLR4	TLR4	Human	21	0.398201	0.003795	0.280952	0.074586	59
EBNA1BP2	EBNA1BP2	Human	6	0.373466	0.000471	0.6	0.053891	9
GBF1	GBF1	Human	8	0.39211	0.002143	0.357143	0.038271	10
HNRNPC	HNRNPC	Human	13	0.392425	0.003192	0.371795	0.049939	29
PEBP1	PEBP1	Human	5	0.351625	0.000572	0.3	0.013118	3
PCK2	PCK2	Human	3	0.363433	0.000182	0.666667	0.030901	2
OPTN	OPTN	Human	10	0.367825	0.000893	0.577778	0.034967	26
GAPDH	GAPDH	Human	9	0.394332	0.003089	0.333333	0.047224	12
PGK1	PGK1	Human	5	0.32861	0.000274	0.6	0.008263	6
TMOD1	TMOD1	Human	2	0.331744	6.8e-05	0	0.01009	0
HSP90AB1	HSP90AB1	Human	13	0.460302	0.007886	0.320513	0.078366	25
CLU	CLU	Human	12	0.40348	0.004852	0.530303	0.058994	35
BCL2	BCL2	Human	8	0.338429	0.000691	0.392857	0.022556	11
KIF3B	KIF3B	Human	7	0.356777	0.001118	0.380952	0.024789	8
SERPIND1	SERPIND1	Human	19	0.427568	0.009716	0.561404	0.083373	96
CNOT1	CNOT1	Human	6	0.332196	0.002121	0.266667	0.051304	4
TOB1	TOB1	Human	2	0.278764	0.000341	0	0.003422	0
PTBP1	PTBP1	Human	15	0.415884	0.00622	0.32381	0.08442	34
TAF15	TAF15	Human	4	0.371472	0.000613	0.5	0.020408	3
DVL2	DVL2	Human	10	0.38743	0.001567	0.4	0.035203	18
ACTB	ACTB	Human	19	0.388357	0.006879	0.116959	0.045263	20
CAT	CAT	Human	8	0.377519	0.004205	0.107143	0.023592	3
HMOX1	HMOX1	Human	2	0.353411	0.0002	0	0.029162	0
TAX1BP1	TAX1BP1	Human	5	0.33265	8.7e-05	0.4	0.010486	4
KPNB1	KPNB1	Human	7	0.373466	0.003922	0.190476	0.02443	4
TTC21B	TTC21B	Human	2	0.34417	0.000282	0	0.02915	0
CENPQ	CENPQ	Human	4	0.356777	0.000117	0.833333	0.034384	5
TUBB6	TUBB6	Human	6	0.357825	9.3e-05	0.933333	0.039982	14
GRN	GRN	Human	4	0.358088	0.000599	0.5	0.019813	3
TJP1	TJP1	Human	3	0.35941	0.000287	0	0.017992	0
TNFRSF10B	TNFRSF10B	Human	2	0.299508	0.000207	0	0.005267	0
NFKBIA	NFKBIA	Human	19	0.42019	0.008349	0.292398	0.066812	50
UBR4	UBR4	Human	5	0.356777	2e-06	0.9	0.01953	9
GOLGB1	GOLGB1	Human	11	0.417309	0.004928	0.381818	0.056361	21
MAOB	MAOB	Human	3	0.353154	0.000438	0.333333	0.030001	1
SAT1	SAT1	Human	2	0.330618	0	1	0.0291	1
DDX3X	DDX3X	Human	8	0.393376	0.006046	0.142857	0.053691	4
PDCD6IP	PDCD6IP	Human	3	0.33265	0.000213	0.666667	0.013381	2
VPS37A	VPS37A	Human	3	0.348854	0.001625	0.333333	0.01557	1
CD59	CD59	Human	5	0.378106	0.000758	0.4	0.037476	4
BICD1	BICD1	Human	4	0.371189	0.00028	0.5	0.022835	3
HNRNPK	HNRNPK	Human	12	0.35941	0.001559	0.363636	0.028781	24
COPS2	COPS2	Human	5	0.376352	0.002515	0.1	0.020392	1
DCUN1D4	DCUN1D4	Human	2	0.342475	0	1	0.015121	1
CUL7	CUL7	Human	5	0.357562	3.2e-05	0.7	0.019675	7
SIAH2	SIAH2	Human	5	0.356777	2e-06	0.9	0.01953	9
COL12A1	COL12A1	Human	2	0.286302	9.5e-05	0	0.002901	0
F2	F2	Human	9	0.377812	0.00034	0.694444	0.047504	25
IFNGR2	IFNGR2	Human	7	0.353667	0.000924	0.761905	0.025629	16
ALDH3A2	ALDH3A2	Human	4	0.356777	0.001956	0.166667	0.017544	1
RNF125	RNF125	Human	3	0.346127	0.000878	0.333333	0.017115	1
EIF5A	EIF5A	Human	3	0.363433	5.7e-05	0.666667	0.059162	2
HSPB1	HSPB1	Human	6	0.362891	0.001126	0.266667	0.057564	4
TSG101	TSG101	Human	3	0.33265	0.000213	0.666667	0.013381	2
APOA2	APOA2	Human	15	0.393694	0.00454	0.628571	0.0644	66
C1QA	C1QA	Human	4	0.336558	0	1	0.03331	6
C4B	C4B	Human	4	0.336558	0	1	0.03331	6
HAUS4	HAUS4	Human	10	0.333562	0.000462	0.711111	0.02404	32
KIF1B	KIF1B	Human	4	0.344413	0.001588	0.333333	0.016941	2
PAIP1	PAIP1	Human	5	0.35888	0.002979	0.3	0.075194	3
CAPRIN1	CAPRIN1	Human	2	0.296049	0	1	0.00864	1
G3BP1	G3BP1	Human	2	0.296049	0	1	0.00864	1
ILF3	ILF3	Human	4	0.337024	0.000226	0.666667	0.01811	4
CDH11	CDH11	Human	2	0.34539	0.000108	0	0.01587	0
KAT5	KAT5	Human	11	0.387122	0.004439	0.254545	0.031229	14
KPNA1	KPNA1	Human	3	0.312982	0.000236	0.333333	0.009037	1
HP	HP	Human	8	0.390851	0.000908	0.321429	0.049328	9
DAXX	DAXX	Human	4	0.335631	0.000539	0	0.013886	0
DERL2	DERL2	Human	5	0.407191	0.001532	0.4	0.043267	4
OS9	OS9	Human	7	0.466475	0.006591	0.380952	0.073066	8
CXCL10	CXCL10	Human	7	0.31178	0.000112	0.47619	0.014145	10
CES1	CES1	Human	2	0.330393	0	1	0.029048	1
RBP4	RBP4	Human	2	0.330393	0	1	0.029048	1
NOC2L	NOC2L	Human	6	0.383163	0.000442	0.8	0.033561	12
PRDX6	PRDX6	Human	6	0.354182	0.00143	0.333333	0.021485	5
IPO13	IPO13	Human	2	0.306482	0	1	0.010239	1
CALR	CALR	Human	10	0.443534	0.006276	0.333333	0.064735	15
TLR6	TLR6	Human	5	0.364794	9.6e-05	0.7	0.038023	7
CFL1	CFL1	Human	6	0.374904	0.001007	0.266667	0.038421	4
HSPD1	HSPD1	Human	9	0.384069	0.001486	0.361111	0.045781	13
YIPF6	YIPF6	Human	4	0.375772	0.000126	0.833333	0.035824	5
APOH	APOH	Human	8	0.37404	0.000992	0.5	0.04373	14
ACTG1	ACTG1	Human	6	0.397551	0.00383	0.333333	0.044872	5
TAB2	TAB2	Human	9	0.382862	0.000545	0.611111	0.049751	22
JAK1	JAK1	Human	21	0.350865	0.001939	0.328571	0.037769	69
S100A9	S100A9	Human	5	0.445563	0.005054	0.1	0.063502	1
NUP50	NUP50	Human	9	0.350612	0.001411	0.194444	0.015731	7
CXCL8	CXCL8	Human	12	0.319554	0.000631	0.439394	0.028572	29
TIMM50	TIMM50	Human	2	0.354956	0.000288	0	0.015837	0
EIF4G2	EIF4G2	Human	5	0.376935	0.001202	0.6	0.067727	6
AP3B1	AP3B1	Human	12	0.47792	0.01425	0.121212	0.081427	8
SEC31A	SEC31A	Human	3	0.306868	0.00023	0	0.004621	0
LSR	LSR	Human	2	0.357825	6.7e-05	0	0.030783	0
KPNA3	KPNA3	Human	2	0.29302	5.2e-05	0	0.002883	0
SSB	SSB	Human	6	0.390224	0.001634	0.333333	0.033206	5
ENTPD5	ENTPD5	Human	3	0.371189	0.000529	0.333333	0.031143	1
IMPDH2	IMPDH2	Human	5	0.407873	0.003125	0	0.041838	0
SYNE2	SYNE2	Human	5	0.331293	0.000418	0.6	0.009149	6
PDE4DIP	PDE4DIP	Human	2	0.342958	0	1	0.016519	1
MRPL20	MRPL20	Human	2	0.356515	0.000438	0	0.022298	0
PRDX1	PRDX1	Human	2	0.353411	0.0002	0	0.029162	0
EIF2A	EIF2A	Human	2	0.343927	0.000341	0	0.030281	0
ERC1	ERC1	Human	5	0.372324	0.000533	0.7	0.026035	7
AZI2	AZI2	Human	3	0.321877	0.000608	0.333333	0.014554	1
PSAP	PSAP	Human	3	0.356255	0.000885	0	0.030435	0
SURF4	SURF4	Human	4	0.378399	0.001039	0.333333	0.019666	2
ALDOB	ALDOB	Human	5	0.353411	0.001065	0.6	0.039436	6
LRRFIP1	LRRFIP1	Human	8	0.42832	0.008201	0.107143	0.049493	3
XPOT	XPOT	Human	3	0.346373	0.00032	0.333333	0.017591	1
CANX	CANX	Human	5	0.351879	0.00095	0.5	0.015055	5
TUBB2A	TUBB2A	Human	6	0.357825	9.3e-05	0.933333	0.039982	14
DNTTIP2	DNTTIP2	Human	5	0.399836	0.001865	0	0.052061	0
KRT19	KRT19	Human	2	0.316439	0.001335	0	0.012161	0
KRT8	KRT8	Human	2	0.273903	9.4e-05	0	0.002789	0
DYNLT1	DYNLT1	Human	2	0.298407	0.000173	0	0.00596	0
HIST1H4H	HIST1H4H	Human	5	0.368103	0.000873	0.5	0.034102	5
PPIA	PPIA	Human	2	0.354182	0.000395	0	0.015542	0
GC	GC	Human	2	0.299877	2.9e-05	0	0.005321	0
CCDC88C	CCDC88C	Human	3	0.349104	0.000913	0.333333	0.017945	1
ADH1B	ADH1B	Human	2	0.352899	0.000386	0	0.028887	0
NID1	NID1	Human	3	0.315415	4.8e-05	0.333333	0.007239	1
AXIN1	AXIN1	Human	6	0.364521	0.000365	0.6	0.024007	9
MYH14	MYH14	Human	3	0.325317	0.00022	0.333333	0.005039	1
MYH9	MYH9	Human	5	0.378694	0.002132	0.3	0.020003	3
RELN	RELN	Human	2	0.334478	0	1	0.030561	1
HPX	HPX	Human	3	0.387122	0.000969	0.333333	0.038164	1
TRAFD1	TRAFD1	Human	2	0.319554	0.000208	0	0.013128	0
IFITM2	IFITM2	Human	2	0.315619	4.4e-05	0	0.009616	0
DST	DST	Human	4	0.376062	0.003151	0	0.032933	0
CALCOCO2	CALCOCO2	Human	5	0.389912	0.002603	0.1	0.037761	1
BAAT	BAAT	Human	3	0.333105	0.000239	0.333333	0.011235	1
ARNT	ARNT	Human	2	0.334478	0	1	0.030561	1
ALDH1L1	ALDH1L1	Human	2	0.330393	0	1	0.029048	1
MTHFD1	MTHFD1	Human	2	0.330393	0	1	0.029048	1
CTSB	CTSB	Human	2	0.330618	0	1	0.029202	1
COMMD1	COMMD1	Human	2	0.355994	0.000619	0	0.029016	0
EAF1	EAF1	Human	2	0.339136	0	1	0.01487	1
EAF2	EAF2	Human	2	0.339136	0	1	0.01487	1
ITIH3	ITIH3	Human	2	0.354956	0.000448	0	0.015752	0
PrM/M	PrM/M	Dengue	25	0.354698	0.042413	0.006667	0.031287	2
ACTA2	ACTA2	Human	1	0.31521	0	0	0.011743	0
NS3	NS3	Dengue	110	0.459868	0.187061	0.01251	0.348032	75
NS1	NS1	Dengue	166	0.492417	0.295678	0.049872	1	683
ACTG2	ACTG2	Human	1	0.31521	0	0	0.011743	0
ACY1	ACY1	Human	1	0.287146	0	0	0.0068	0
C	C	Dengue	53	0.402479	0.052146	0.015965	0.209443	22
ADGRE2	ADGRE2	Human	1	0.330169	0	0	0.027935	0
NS2B	NS2B	Dengue	20	0.358616	0.025186	0.036842	0.030182	7
AKAP1	AKAP1	Human	1	0.273903	0	0	0.002274	0
NS2A	NS2A	Dengue	28	0.376935	0.033999	0.018519	0.046507	7
AKAP8L	AKAP8L	Human	1	0.31521	0	0	0.011743	0
NS5	NS5	Dengue	167	0.512093	0.349734	0.007575	0.366586	105
AKR7A3	AKR7A3	Human	1	0.273903	0	0	0.002274	0
ALDH7A1	ALDH7A1	Human	1	0.330169	0	0	0.027935	0
AMER1	AMER1	Human	1	0.330169	0	0	0.027935	0
ANKHD1	ANKHD1	Human	1	0.330169	0	0	0.027935	0
ANKRD12	ANKRD12	Human	2	0.347609	0.000253	0	0.02084	0
ANKRD50	ANKRD50	Human	2	0.367825	0.000474	0	0.025783	0
ANP32B	ANP32B	Human	5	0.460302	0.005972	0	0.068573	0
E	E	Dengue	66	0.419828	0.080467	0.021445	0.245122	46
APEH	APEH	Human	1	0.330169	0	0	0.027935	0
ARHGAP25	ARHGAP25	Human	1	0.3389	0	0	0.01404	0
ARHGEF11	ARHGEF11	Human	1	0.295869	0	0	0.008055	0
ARL6IP5	ARL6IP5	Human	1	0.330169	0	0	0.027935	0
ARNTL	ARNTL	Human	1	0.3389	0	0	0.01404	0
ATP5B	ATP5B	Human	1	0.330169	0	0	0.027935	0
ATP6V0E1	ATP6V0E1	Human	1	0.261969	0	0	0.001787	0
AZGP1	AZGP1	Human	1	0.330169	0	0	0.027935	0
BCKDHA	BCKDHA	Human	1	0.330169	0	0	0.027935	0
BCL2L14	BCL2L14	Human	1	0.31521	0	0	0.011743	0
BDH1	BDH1	Human	1	0.330169	0	0	0.027935	0
BOD1L	BOD1L	Human	5	0.454291	0.009365	0	0.062306	0
C14orf118	C14orf118	Human	1	0.3389	0	0	0.01404	0
C19orf21	C19orf21	Human	1	0.3389	0	0	0.01404	0
C4BP	C4BP	Human	1	0.330169	0	0	0.027935	0
C8orf77	C8orf77	Human	1	0.31521	0	0	0.011743	0
C9orf117	C9orf117	Human	1	0.31521	0	0	0.011743	0
NS4A	NS4A	Dengue	20	0.371189	0.009013	0.147368	0.05862	28
CAMTA2	CAMTA2	Human	2	0.367825	0.000474	0	0.025783	0
CCDC14	CCDC14	Human	1	0.3389	0	0	0.01404	0
CCDC66	CCDC66	Human	1	0.273903	0	0	0.002274	0
CCDC99	CCDC99	Human	1	0.3389	0	0	0.01404	0
CCNL2	CCNL2	Human	1	0.3389	0	0	0.01404	0
CCS	CCS	Human	1	0.330169	0	0	0.027935	0
CD209	CD209	Human	1	0.295869	0	0	0.008055	0
CGNL1	CGNL1	Human	1	0.3389	0	0	0.01404	0
CLDN1	CLDN1	Human	1	0.261969	0	0	0.001787	0
CLIC2	CLIC2	Human	2	0.303616	0.000421	0	0.009842	0
COBLL1	COBLL1	Human	1	0.3389	0	0	0.01404	0
CORO1A	CORO1A	Human	4	0.391479	0.001532	0	0.040638	0
CROP	CROP	Human	1	0.3389	0	0	0.01404	0
CUTA	CUTA	Human	1	0.330169	0	0	0.027935	0
NS4B	NS4B	Dengue	21	0.349856	0.005881	0.22381	0.041122	47
CYTIP	CYTIP	Human	1	0.3389	0	0	0.01404	0
DENND1C	DENND1C	Human	3	0.376062	0.000881	0	0.032583	0
DIRAS2	DIRAS2	Human	1	0.330169	0	0	0.027935	0
DNAJC14	DNAJC14	Human	1	0.31521	0	0	0.011743	0
DYX1C1	DYX1C1	Human	1	0.31521	0	0	0.011743	0
ECHDC1	ECHDC1	Human	1	0.330169	0	0	0.027935	0
EID1	EID1	Human	1	0.3389	0	0	0.01404	0
ELF2	ELF2	Human	1	0.295869	0	0	0.008055	0
EMILIN1	EMILIN1	Human	2	0.367825	0.000474	0	0.025783	0
ENOX2	ENOX2	Human	1	0.31521	0	0	0.011743	0
EVI1	EVI1	Human	1	0.3389	0	0	0.01404	0
FAH	FAH	Human	1	0.330169	0	0	0.027935	0
FAM123B	FAM123B	Human	2	0.283469	0.000332	0	0.003909	0
FAM184A	FAM184A	Human	2	0.367825	0.000474	0	0.025783	0
FAM192A	FAM192A	Human	5	0.400493	0.004949	0	0.042425	0
FAM92B	FAM92B	Human	1	0.3389	0	0	0.01404	0
FASN	FASN	Human	1	0.31521	0	0	0.011743	0
FH	FH	Human	1	0.330169	0	0	0.027935	0
FHL2	FHL2	Human	1	0.31521	0	0	0.011743	0
FMR1	FMR1	Human	4	0.391479	0.001532	0	0.040638	0
FUNDC1	FUNDC1	Human	1	0.261969	0	0	0.001787	0
FUNDC2	FUNDC2	Human	1	0.261969	0	0	0.001787	0
FYB	FYB	Human	1	0.2641	0	0	0.001634	0
G3BP2	G3BP2	Human	1	0.295869	0	0	0.008055	0
GGA1	GGA1	Human	1	0.31521	0	0	0.011743	0
GOLSYN	GOLSYN	Human	1	0.273903	0	0	0.002274	0
GOPC	GOPC	Human	1	0.3389	0	0	0.01404	0
H3	H3	Human	1	0.287146	0	0	0.0068	0
H3F3C	H3F3C	Human	1	0.330169	0	0	0.027935	0
HLAB	HLAB	Human	1	0.287146	0	0	0.0068	0
HMGXB3	HMGXB3	Human	1	0.261969	0	0	0.001787	0
HNRPF	HNRPF	Human	1	0.3389	0	0	0.01404	0
HNRPH3	HNRPH3	Human	1	0.3389	0	0	0.01404	0
HOOK1	HOOK1	Human	1	0.3389	0	0	0.01404	0
HPN	HPN	Human	1	0.330169	0	0	0.027935	0
IGF2BP2	IGF2BP2	Human	1	0.330169	0	0	0.027935	0
JAG1	JAG1	Human	1	0.3389	0	0	0.01404	0
KTN1	KTN1	Human	1	0.31521	0	0	0.011743	0
LRRC45	LRRC45	Human	1	0.3389	0	0	0.01404	0
LTBP3	LTBP3	Human	1	0.3389	0	0	0.01404	0
MATR3	MATR3	Human	1	0.3389	0	0	0.01404	0
MBP	MBP	Human	1	0.287146	0	0	0.0068	0
MDFI	MDFI	Human	1	0.3389	0	0	0.01404	0
MED4	MED4	Human	1	0.3389	0	0	0.01404	0
MFAP3L	MFAP3L	Human	1	0.287146	0	0	0.0068	0
MLPH	MLPH	Human	1	0.3389	0	0	0.01404	0
MRIP	MRIP	Human	1	0.287146	0	0	0.0068	0
MT2A	MT2A	Human	1	0.330169	0	0	0.027935	0
MTERF4	MTERF4	Human	1	0.330169	0	0	0.027935	0
MTF1	MTF1	Human	4	0.391479	0.001532	0	0.040638	0
MYCBP2	MYCBP2	Human	1	0.31521	0	0	0.011743	0
NAP1L1	NAP1L1	Human	5	0.460302	0.005972	0	0.068573	0
NECAB2	NECAB2	Human	1	0.31521	0	0	0.011743	0
NIPSNAP1	NIPSNAP1	Human	1	0.3389	0	0	0.01404	0
NKAPL	NKAPL	Human	1	0.3389	0	0	0.01404	0
NME3	NME3	Human	1	0.31521	0	0	0.011743	0
NRBP1	NRBP1	Human	3	0.382862	0.001049	0	0.033838	0
NRGN	NRGN	Human	1	0.295869	0	0	0.008055	0
NUCKS1	NUCKS1	Human	1	0.330169	0	0	0.027935	0
OXNAD1	OXNAD1	Human	1	0.330169	0	0	0.027935	0
OXSR1	OXSR1	Human	1	0.261969	0	0	0.001787	0
PARP12	PARP12	Human	1	0.330169	0	0	0.027935	0
PCP4L1	PCP4L1	Human	1	0.287146	0	0	0.0068	0
PDIA2	PDIA2	Human	1	0.330169	0	0	0.027935	0
PECI	PECI	Human	1	0.2641	0	0	0.001634	0
PHLDB3	PHLDB3	Human	1	0.31521	0	0	0.011743	0
PKD1	PKD1	Human	1	0.330169	0	0	0.027935	0
PKR	PKR	Human	1	0.295869	0	0	0.008055	0
PLIN3	PLIN3	Human	1	0.287146	0	0	0.0068	0
PLS3	PLS3	Human	1	0.31521	0	0	0.011743	0
PPP1R3E	PPP1R3E	Human	1	0.3389	0	0	0.01404	0
PPRC1	PPRC1	Human	1	0.3389	0	0	0.01404	0
PRKG1	PRKG1	Human	1	0.3389	0	0	0.01404	0
PRKRA	PRKRA	Human	1	0.31521	0	0	0.011743	0
RAI14	RAI14	Human	1	0.31521	0	0	0.011743	0
RASSF7	RASSF7	Human	1	0.3389	0	0	0.01404	0
RILPL2	RILPL2	Human	3	0.376062	0.000881	0	0.032583	0
RNF12	RNF12	Human	1	0.3389	0	0	0.01404	0
RNR2	RNR2	Human	1	0.295869	0	0	0.008055	0
RNUXA	RNUXA	Human	1	0.3389	0	0	0.01404	0
RPL17	RPL17	Human	1	0.330169	0	0	0.027935	0
RUFY3	RUFY3	Human	1	0.295869	0	0	0.008055	0
S100A6	S100A6	Human	1	0.330169	0	0	0.027935	0
SCMH1	SCMH1	Human	1	0.31521	0	0	0.011743	0
SCRIB	SCRIB	Human	1	0.3389	0	0	0.01404	0
SFRS11	SFRS11	Human	2	0.347609	0.000874	0	0.016315	0
SIK3	SIK3	Human	1	0.330169	0	0	0.027935	0
SIVA1	SIVA1	Human	1	0.330169	0	0	0.027935	0
SLC24A2	SLC24A2	Human	1	0.287146	0	0	0.0068	0
SLIRP	SLIRP	Human	1	0.3389	0	0	0.01404	0
SMU1	SMU1	Human	1	0.295869	0	0	0.008055	0
SOCS1	SOCS1	Human	1	0.270857	0	0	0.002361	0
SPG7	SPG7	Human	1	0.273903	0	0	0.002274	0
SRFBP1	SRFBP1	Human	2	0.370342	0.000997	0	0.039678	0
SUGCT	SUGCT	Human	1	0.330169	0	0	0.027935	0
TELO2	TELO2	Human	1	0.3389	0	0	0.01404	0
THNSL1	THNSL1	Human	1	0.330169	0	0	0.027935	0
TK1	TK1	Human	1	0.31521	0	0	0.011743	0
TMEFF2	TMEFF2	Human	1	0.3389	0	0	0.01404	0
TMEM167B	TMEM167B	Human	1	0.261969	0	0	0.001787	0
TMEM57	TMEM57	Human	1	0.3389	0	0	0.01404	0
TMF1	TMF1	Human	2	0.323159	0.000154	0	0.018543	0
TNIP1	TNIP1	Human	1	0.31521	0	0	0.011743	0
TOM1L1	TOM1L1	Human	1	0.3389	0	0	0.01404	0
TOX4	TOX4	Human	1	0.31521	0	0	0.011743	0
TP53BP2	TP53BP2	Human	1	0.3389	0	0	0.01404	0
TRAF4	TRAF4	Human	1	0.31521	0	0	0.011743	0
TRIM2	TRIM2	Human	1	0.3389	0	0	0.01404	0
TRIM62	TRIM62	Human	1	0.3389	0	0	0.01404	0
TRIP11	TRIP11	Human	2	0.367825	0.000474	0	0.025783	0
TSPAN3	TSPAN3	Human	1	0.261969	0	0	0.001787	0
TTC1	TTC1	Human	1	0.3389	0	0	0.01404	0
TXNDC9	TXNDC9	Human	1	0.3389	0	0	0.01404	0
UACA	UACA	Human	1	0.31521	0	0	0.011743	0
UBXD4	UBXD4	Human	1	0.2641	0	0	0.001634	0
USP9X	USP9X	Human	1	0.3389	0	0	0.01404	0
VPS11	VPS11	Human	1	0.3389	0	0	0.01404	0
WWC1	WWC1	Human	2	0.337491	0.00152	0	0.02957	0
YWHAQ (14-3-3)	YWHAQ (14-3-3)	Human	1	0.31521	0	0	0.011743	0
ZBTB17	ZBTB17	Human	1	0.3389	0	0	0.01404	0
ZBTB8OS	ZBTB8OS	Human	1	0.31521	0	0	0.011743	0
ZCCHC17	ZCCHC17	Human	1	0.3389	0	0	0.01404	0
ZNF135	ZNF135	Human	1	0.3389	0	0	0.01404	0
ZNF365	ZNF365	Human	1	0.261969	0	0	0.001787	0
ZNF394	ZNF394	Human	4	0.391479	0.001532	0	0.040638	0
ZNF410	ZNF410	Human	5	0.400493	0.004949	0	0.042425	0
ZNF688	ZNF688	Human	1	0.2641	0	0	0.001634	0
